# Supplementary material for: Network model of skeletal muscle cell signalling predicts differential responses to endurance and resistance exercise training
Source: Exp Physiol. 2024 Apr 21;109(6):939–55. doi: 10.1113/EP091712 (PMC11140181; doi:10.1113/EP091712)
Supplement: Supplementary file 1 — Supplementary Table S2. Summary of species, muscle, exercise conditions and measurements for each of the 87 papers used to formulate the model and 9 papers used for validation. [file EPH-109-939-s002.xlsx]

## Sheet: model
	PMID		Authors	Journal	Date	Species	Muscle	Experimental Condition		"weight" (intensity)		"time" (duration, repetitions)			Nodes		Reactions
															tsc2, mtor
1	23732640	mtor	Brittany L Jacobs, Jae-Sung You, John W Frey, Craig A Goodman, David M Gundermann, Troy A Hornberger	Journal of Physiology	2013-09-15	Male C57BL6 mice, 8-12 weeks	TA	eccentric contractions induced by stimulating sciatic nerve									!tsc2=>rheb
https://www.ncbi.nlm.nih.gov/pmc/articles/PMC3784202/										100 Hz, 5–7 V		3s contractions followed by 10s rest, after 6 reps additional 50s rest					rheb=>mtor
western blot												10 sets of 6 (60 contractions over 22 min)
2	24801387	mapk	Tony D. Martin, Michael D. Dennis, Bradley S. Gordon, Scot R. Kimball, Leonard S. Jefferson	American Journal of Physiology-Endocrinology and Metabolism	2014-05-06	Adult male Sprague-Dawley rats	plantaris	Unilateral tenotomy induced functional overloading				24h			mtor, s6k, jnk, igf1, erk		JNK=>S6
phosphorylation																	JNK=>AP1
3	21300751	mapk, mtor	Mitsunori Miyazaki, John J. McCarthy, Mark J. Fedele, Karyn A. Esser	Journal of Physiology	2011-03-30	Male C57BL/6J mice, 12-14 weeks	plantaris	Surgical removal of gastrocnemius and soleus				measured daily for 10 days of overload			mtor, tsc, s6, pi3k, mek, mapk, erk
https://physoc.onlinelibrary.wiley.com/doi/full/10.1113/jphysiol.2011.205658
phosphorylation
4	16543272	mtor, ampk	David L Williamson, Neil Kubica, Scot R Kimball, and Leonard S Jefferson	Journal of Physiology	2006-06-01	C57BL/6 male mice	gastrocnemius	treadmill		26m/min		10,20,30min			4ebp1, eif4e, s6k, mtor, ampk		!akt=>tsc2	mtor=>s6k	mtor=>eif4e	ampk=>tsc2
phosphorylation																	!tsc2=>rheb	!ampk=>mtor	!erk=>tsc2	pka=>ampk
5
	19294408	mtor	Stephan Klossner · Anne-Cecile Durieux ·Damien Freyssenet · Martin Flueck	Eur J Appl Physiol	2009-03-02	Male 129/SVEV mice	TA	five different loading conditions( amount of time), gene electrotransfer				7 days unloading, 1, 6 or 24 h reloading			fak, s6k, akt, eif4e		mtor=>s6ks
phosphorylation/total protein								hindlimb suspension, reloading									integrin=>fak
6	12959952	mapk	Fadia Haddad, and Gregory R. Adams	Journal of Applied Physiology	2004-01-01	Female Sprague-Dawley rats	plantaris	One group received IGF-1 in plantaris, other group received IGF-1 and MEK inhibitor							igf, pi3k, mtor
phosphorylation
7	17360704	mtor, mapk	Philippe P. Roux,‡§,1 David Shahbazian,¶ Hieu Vu,§ Marina K. Holz,§,2 Michael S. Cohen,|| Jack Taunton,||Nahum Sonenberg,¶,3 and John Blenis§	J Biol Chem.	2007-05-11	HEK293E and HeLa cells	n/a	Knockdown of S6K1 and RSK1/2, rapamycin and U0126 (MEK inhibitor)							akt, tsc2, mtor, s6ks, mek, erk		ras => raf	MEK => ERK1_2	RSK => S6	!Akt => TSC1_2	Rheb => mTOR	S6Ks => S6	!ERK1_2 => TSC1_2
phosphorylation																	raf => MEK	ERK1_2 => RSK	PI3K => Akt	!TSC1_2 => Rheb	mTOR => S6Ks	mTOR => eIF4E	!RSK => TSC1_2
8	8262053	mapk	R Janknecht, W H Ernst, V Pingoud, and A Nordheim	EMBO Journal	1993-12-15	RK13 cells									tcf, fos, jun, mapk		ras => raf	MEK => ERK1_2	ERK1_2 => TCF_Elk1
phosphorylation																	raf => MEK		TCF_Elk1 & SRF => c_fos
9	21135130	mtor	Yun Chau Long,1,† Zhiyong Cheng,2 Kyle D. Copps,1,2 and Morris F. White1,2,*	Molecular and Cellular Biology	2011-02-01	C57BL/6 and 129Sv mixed background mice, Irs1 and Irs2 knockout		Irs1, 2 KO mice							irs, igf, akt, mtor, tsc2		IRS1 => Akt
total protein, pcr
10	17227768	mapk	Karim Bouzakri and Juleen R Zierath	Journal of Biological Chemistry	2007-03-01	human, 10 healthy 5 diabetic	rectus abdominis and vastus lateralis	map4k4 silencing							tnfa, il6, map4k, jnk, erk		MAP4K => JNK	TNFR1 => MAP4K
phosphoyrylation							(cells obtained from biopsy)										MAP4K => ERK1_2
11	15746179	mapk	Yi-Ping Li,*,1 Yuling Chen,* Joseph John,* Jennifer Moylan,† Bingwen Jin,* Douglas L. Mann,* and Michael B. Reid†,1	FASEB Journal	2005-03-01	C2C12		adult mice injected w/ TNFa							MAFbx, tnfa, erk, jnk		TNFR1 => ERK1_2	TNFR1 => p38
gene expression						C57 mice		cells treated w/ TNFa									TNFR1 => JNK
12	9045696		Sharon A. Coolican, Derina S. Samuel, Daina Z. Ewton, Frank J. McWade, James R. Florini	Journal of Biological Chemistry	1997-03-01	L6A1 myoblasts		IGFs or inhibitors added to cell cultures							IGF		IGF1R => PI3K
phosphorylation
13	10601313		J R Florini 1, D Z Ewton, S A Coolican		1996-10-17												RhoA => JNK	TGFBR => JNK
	Review of IGF																JNK => smad2_3	!C3 => RhoA
14	23707523	mapk, mtor	Yang Liu DidierVertommenMark H.Rider1Yu-ChiangLai1	Cellular Signalling	2013-09-01	Rat skeletal muscle		electrical stimulation		200 ms trains delivered every 2 s at 100 Hz and 10 V							RSK => eIF4B
phosphorylation																	RSK => S6
15	11641347	mapk	Christian J. Carlson, Zhiqiang Fan, Scott E. Gordon, and Frank W. Booth	Journal of Applied Physiology	2001-11-01	male Sprague-Dawley rats		bilateral surgical ablation of the gastrocnemius muscle				24h			erk, p38, jnk
phoshorylation
16	24525559	calcium	Benavides Damm T., Egli M.	Cellular Physiology and Biochemistry	2014-02-01												MEK => ERK1_2	MEK => p38	Ca => MEK
	Review on Ca2+ role in mechanotransduction																ras => raf	FAK => ras
																		Ca => ras
17	12529240	calcium, mapk	Maria Angélica Carrasco 1, Nora Riveros, Juan Ríos, Marioly Müller, Francisco Torres, Jorge Pineda, Soledad Lantadilla, Enrique Jaimovich	Am J Physiol Cell Physiol	2003-06-01	Cells from hindlimb skeletal muscle tissue of 21 fetal Sprague-Dawley rats		membrane depolarization									Ca => CAMK	ERK1_2 => CREB	ERK1_2 => c_jun	p38 => CREB	p38 => c_jun
gene expressoin								30 min (in mM: 20 HEPES-Tris, pH 7.4, 118 NaCl, 4.7 KCl, 3 CaCl2, 1.2 MgCl2, and 10 glucose). Depolarization was induced by changing to a medium containing 84 mM KCl while the sodium concentration was decreased proportionally									CREB => c_fos	ERK1_2 => c_fos	CAMK => c_fos	p38 => c_fos
18	11983702	stars	Akiko Arai, Jeffrey A. Spencer, Eric N. Olson	Journal of Biological Chemistry	2002-07-01										STARS		!C3 => RhoA	STARS => f_actin	ROCK => SRF	!g_actin => SRF
																	RhoA => ROCK	RhoA => f_actin	STARS => RhoA
19	16914747	stars	Claude Charvet,1,4,5,6 Christophe Houbron,2,4,5,6,‡ Ara Parlakian,7,‡ Julien Giordani,1,4,5,6 Charlotte Lahoute,1,4,5,6Anne Bertrand,1,4,5,6 Athanassia Sotiropoulos,8 Laure Renou,1,4,5,6 Alain Schmitt,3,4,5,6 Judith Melki,9 Zhenlin Li,7Dominique Daegelen,1,4,5,6,* and David Tuil1,4,5,6,*	Molecular and Cellular Biology	2006-09-01	Mice with postmitotic myofiber targeted disruption of SRF gene									SRF		SRF => IGF1
gene expression / total protein																	SRF => IL4
20	16928770	stars	Joseph M. Miano, Xiaochun Long, and Keigi Fujiwara	American Journal of Physiology	2007-01-01												SRF => alpha_actin
	Review on SRF
21	19255118	stars	Séverine Lamon,1 Marita A Wallace,3 Bertrand Léger,1,2 and Aaron P Russell3	Journal of Physiology	2009-04-15	twenty five males	Vastus lateralis	8 week resistance training program (leg press, squat and leg extension)		Low(3-5 rep, 4 sets, 3min rest)					STARS, SRF		SRF => IGF1	SRF => alpha_actin
gene expression, total protein										high(20-28 rep, 2 sets, 1 in rest)								SRF => MHCIIa
22	10428028	stars	Athanassia Sotiropoulos, Dziugas Gineitis, John Copeland, Richard Treisman	Cell	1999-07-23	COS/3D.ACD8 cells		expression screening for srf activators							srf		LIMK1_2 => SRF
23	2471168	stars	Mee-Young Kim, PT, MS,1 Ju-Hyun Kim, PT, PhD,1 Jeong-Uk Lee, PT, MS,1 Lim-Kyu Lee, PT, MS,1 Seung-Min Yang, PT, MS,1 Hye-Joo Jeon, PT, MS,1 Won-Deok Lee, PT, MS,1 Ji-Woong Noh, PT, MS,1 Tae-Hyun Lee, PhD,2Taek-Yong Kwak, PhD,3 Bokyung Kim, DVM, PhD,4 and Junghwan Kim, PT, PhD5,*	Journal of Physical Therapy Science	2014-03-01	Male Sprague-Dawley rats		Cast immobilization				3,7,14, 21 days					ROCK => LIMK1_2	!cofilin => f_actin
phosphorylation																	!LIMK1_2 => cofilin
24	11839767	stars	Gerhard Schratt,1 Ulrike Philippar,1 Jürgen Berger,2 Heinz Schwarz,2 Olaf Heidenreich,1 and Alfred Nordheim1	Journal of Cell Biology	2002-02-18	Srf(-/-) embryonic stem cells											TCF_Elk1 & SRF => c_fos
western blot pcr
25	26142360	mtor	Zachary A. Graham,1,3 Philip M. Gallagher,2 and Christopher P. Cardozo1,3,4	Journal of Muscle Research and Cell Motility	2015-07-04										FAK, PI3K, Akt		!FAK => TSC1_2	PI3K => Akt
	Review on FAK in skeletal muscle																FAK => cSrc	!Akt => TSC1_2
																	cSrc => ERK1_2	!TSC1_2 => Rheb
26
	17267546	stars	Sarah Jingying Zhang, George A. Truskey, and William E. Kraus	American Journal of Physiology Cell Physiology	2007-06-01	Murine C2C12 myoblasts, β1D-integrin repression		Cells were stretched .5 Hz 1 h on 5 h off		.5hz		1 h on 5 h off, 0-4 days			integrin, rhoa		integrin => FAK	RhoA => FAK
protein levels and phosphorylation																	integrin => RhoA
27	24557714	stars	Severine Lamon, Aaron Russell, Marita A Wallace	European Journal of Physiology	2014-02-01												STARS => f_actin
	Review of STARS signalling																RhoA => f_actin
28	19570893	hsp70, calcium	Gonzalo Jorquera, Nevenka Juretić, Enrique Jaimovich, and Nora Riveros	American Journal of Physiology Cell Physiology	2009-09-01	Rat myotube		electrical and chemical depolarization		400, 1-ms pulses delivered at 45 Hz					hsp70		Ca => HSP70
mrna protein expression
29	18644837	hsp70	Sarah M. Senf, Stephen L. Dodd, Joseph M. McClung, Andrew R. Judge	FASEB Journal	2008-07-21	Male Sprague-Dawley rats	soleus	soleus muscle immobilized or weight-bearing activity				7 days immobilization vs weight bearing			HSP70		!HSP70 => NFkB
western blot/pcr								Hsp70-EGFP plasmid injected into soleus for both groups of rats									!HSP70 => FoxO
																	FoxO => MuRF1
30	14595562	hsp70	Yuefei Liu, Werner Lormes, Liangli Wang, Susanne Reissnecker, Jurgen Steinacker	European Journal of Applied Physiology	2004-04-01	6 male rowers	vastus lateralis	high intensity training (bench pulls and leg press) and endurance rowing training		High(strength) low(endurance)					hsp70		HSP70 response dependent on intensity
total protein mrna
31	25959868	hippo	Craig A. Goodman, Jason M. Dietz, Brittany L. Jacobs, Rachel M. McNally, Jae-Sung You, and Troy A. Hornberger	FEBS Letters	2015-06-04	Male and female FVB/N mice, 8–10 weeks old	TA	bilateral synergist ablation surgeries removed soleus and half of gastrocnemius				2,4,7,10,14 days			yap		YAP_TAZ => smad6_7
total protein/ phosphorylation								TA transfected									mechanical overload induces yap
32	21831922	hippo	Ken-Ichi Wada, Kazuyoshi Itoga, Teruo Okano, Shigenobu Yonemura, Hiroshi Sasaki	Development	2011-09-01	NIH3T3 and MTD-1A cell lines		cells grown on micropatterned surface various size							yap		f_actin => YAP_TAZ
phosphorylation																	!f_actin => LATS1_2
33	22863277	hippo	Fa-Xing Yu,1 Bin Zhao,2 Nattapon Panupinthu,3 Jenna L. Jewell,1 Ian Lian,1 Lloyd H. Wang,1 Jiagang Zhao,1Haixin Yuan,1 Karen Tumaneng,1 Hairi Li,4 Xiang-Dong Fu,4 Gordon B. Mills,3 and Kun-Liang Guan1,5	Cell	2012-08-02	HEK293A cells											YAP_TAZ => CTGF	YAP_TAZ => ANKRD1	LPA => LPAR
phosphorylation/ gene expression																	YAP_TAZ => Cyr61	!RhoA => LATS1_2	LPAR => Ga12
34	17974916	hippo	Bin Zhao,1,2,10 Xiaomu Wei,3 Weiquan Li,1 Ryan S. Udan,4,5 Qian Yang,1,2 Joungmok Kim,1,10 Joe Xie,1Tsuneo Ikenoue,1 Jindan Yu,6 Li Li,2,10 Pan Zheng,6,7 Keqiang Ye,8 Arul Chinnaiyan,6 Georg Halder,4,5 Zhi-Chun Lai,3and Kun-Liang Guan1,2,9,10,11	Genes and Development	​​2007 Nov 1	HEK293 cells, 293T cells, HeLa cells, NIH-3T3 cells, MEF cells, ACHN cells, RT4-D6-P2T Schwannoma cells									lats, map4k, yap		MAP4K => LATS1_2	MST1_2 & SAV1 => LATS1_2	!LATS1_2 & !MOB1A_B => YAP_TAZ
phosphorylation																	MAP4K => NDR1_2	MST1_2 & SAV1 => NDR1_2	!NDR1_2 & !MOB1A_B => YAP_TAZ
35	26728553	hippo	Zhipeng Meng, Toshiro Moroishi, and Kun-Liang Guan	Genes and Development	2016-01-01												MAP4K => LATS1_2	MST1_2 & SAV1 => NDR1_2	AMPK => LATS1_2
	Review of Hippo pathway signalling																MAP4K => NDR1_2		!AMPK => YAP_TAZ
																	MST1_2 & SAV1 => LATS1_2		!JNK => LATS1_2
36	26909043	hippo	Martina Fischer,1,2 Paul Rikeit,2,3 Petra Knaus,2 and Catherine Coirault1,*	Frontiers in Physiology	2016-02-16												!LATS1_2 & !MOB1A_B => YAP_TAZ	!Akt => MST1_2	YAP_TAZ => smad6_7
	hippo crosstalk with other pathways																!NDR1_2 & !MOB1A_B => YAP_TAZ	!LATS1_2 => Akt
																	!MST1_2 => Akt
37	29346163	hippo	Dr Kevin I. Watt,1,2,3 Craig A. Goodman,4,5,6 Troy A. Hornberger,7 and Paul Gregorevic8,9,10	Exercise and Sports Science Reviews	2019-04-01
	review of role of yap in exercise
38	30293781	hippo	Han Han,1 Ruxi Qi,2 Jeff Jiajing Zhou,1 Albert Paul Ta,1 Bing Yang,1 Hiroki J Nakaoka,1 Gayoung Seo,1Kun-Liang Guan,3 Ray Luo,2 and Wenqi Wang1	Molecular Cell	2019-10-18	HEK293T, HEK293A, MDA-MB-231, SKOV3 cells									YAP, PA, LPA
phosphorylation						PA and LPA, PLD inhibitors
39	22895435	hippo	Georg Halder, Sirio Dupont, Stefano Piccolo	Nature Reviews Molecular Cell Biology	2012-08-01
	review activation of YAP/TAZ by mechanical forces
40	20393192	nfkb	Nadine Bakkar, and Denis C. Guttridge	Physiological Reviews	2010-04-01												TNFR1 => IKK
	Review of NF-κB signalling
41	18827022	nfkb	Darin Van Gammeren,1 Jeffrey S. Damrauer,1 Robert W. Jackman, and Susan C. Kandarian	FASEB Journal	2009-02-01	Eight-week-old, female Wistar rats	soleus	Muscle unloading, IKK overexpression									IKK => NFkB
western blot
42	15479644	nfkb	Dongsheng Cai, J. Daniel Frantz, Peter A. Melendez, Byung-Chul Oh, Hart G.W. Lidov, Per-Olof Hasselgren, Walter R. Frontera, Jongsoon Lee, David J. Glass, Steven E. Shoelson	Cell	2004-10-15	Transgenic mice, muscle-specific expression of IKK or muscle-specific expression of IκB superrepressor									NFkB		IKK => NFkB	FoxO => MAFbx
pcr western blot																	NFkB => MuRF1
43	22189669	nfkb	Luke Vella, Marissa K. Caldow, Amy E. Larsen, Daniella Tassoni, Paul A. Della Gatta, Petra Gran, Aaron P. Russell, and David Cameron-Smith	American Journal of Physiology Regulative, Integrative, and Comparative Physiology	2012-03-15	5 untrained males	vastus lateralis	Single bout of resistance exercise (Smith machine-assisted squat, the leg press, and the leg extension)		80% 1rm		3 sets 8-12 rep			NFkB		NFkB => IL6	NFkB => MCP1
phosphorylation/ mrna expression																	NFkB => IL8
44	9732876	TGFB	Ying E Zhang, Xin-Hua Feng, Rik Derynck	Nature	1998-09-01	F9 cells, Mv1Lu cells									tgfb, smad, fos, jun
45	25607281	TGFB	Jonathan P Gumucio,1,2 Kristoffer B Sugg,1,2,3 and Christopher L Mendias1,2	Exercise and Sports Science Reviews	2015-04-01
	review TGFB role in exercise
46	24765525	TGFB	Craig A. Goodman and Troy A. Hornberger	F1000 Prime Reports	2014-04-01										smad		BMPR => smad1_5_8	TGFBR => smad2_3	PA => Akt
	review role of smad signalling in skeletal muscle mass																!smad1_5_8 & !smad4 => HDAC	!smad2_3 & !smad4 => Akt	PA => mTOR
																		smad1_5_8 & smad4 => Akt
47	32053985	TGFB	Matthew J Borok 1 2, Despoina Mademtzoglou 1 2, Frederic Relaix	Journal of Developmental Biology	2020-02-11
	review bmp exercise
48	24145169	tgfb	Catherine E. Winbanks, Justin L. Chen, Hongwei Qian, Yingying Liu, Bianca C. Bernardo, Claudia Beyer,Kevin I. Watt, Rachel E. Thomson, Timothy Connor, Bradley J. Turner, Julie R. McMullen, Lars Larsson,Sean L. McGee, Craig A. Harrison, Paul Gregorevic	Journal of Cell Biology	2013-10-21	mouse	TA	injected rAAV6 vector encoding BMP7 or type 1 BMP receptor							bmp, smad
phosphorylation
49	25336758	mtor	James P. White, Christiane D. Wrann, Rajesh R. Rao, Sreekumaran K. Nair, Mark P. Jedrychowski, Jae-Sung You, Vicente Martínez-Redondo, Steven P. Gygi, Jorge L. Ruas, Troy A. Hornberger, Zhidan Wu, David J. Glass, Xianhua Piao, and Bruce M. Spiegelman	PNAS	2014-11-04	Mice, GPR56 overexpressed		wheel running or synergist ablation									gpcr, mtor
mrna/ protein/ phsphorylation
50	16354679	STARS	Rashmi N. Kumar, Ji Hee Ha, Rangasudhagar Radhakrishnan, and Danny N. Dhanasekaran*	Molecular and Cellular Biology	2006-01-01	NIH 3T3 cells											LPA => LPAR	Ga12 => RhoA
phosphorylation																	LPAR => Ga12
51	22126963	calcium	Giulia C Minetti 1, Jerome N Feige, Antonia Rosenstiel, Florian Bombard, Viktor Meier, Annick Werner, Frederic Bassilana, Andreas W Sailer, Peter Kahle, Christian Lambert, David J Glass, Mara Fornaro	Science Signalling	2011-11-29	C2C12 myoblasts and HuSkMCs											myogenin => MuRF1	!Gai2 => HDAC	Ga12 => Ca	PKC => S6Ks
protein activity/ mrna																	HDAC => myogenin	LPAR => Gai2	Ca => PKC	!PKC => GSK3B
52	10766839	mtor	Cristina Murga, Shigetomo Fukuhara, J.Silvio Gutkind	Journal of Biological Chemistry	2000-04-01	COS-7, NIH 3T3 cells
x
53	9668091	mtor	Cristina Murga, Luciana Laguinge, Reinhard Wetzker, Antonio Cuadrado, J. Silvio Gutkind	Journal of Biological Chemistry	1998-07-01	COS-7 cells
x
54	16513646	calcium	Eltit JM1, García AA, Hidalgo J, Liberona JL, Chiong M, Lavandero S, Maldonado E, Jaimovich E	Journal of Biological Chemistry	2006-03-02	Rat myotubes		Electrical stimulation		400 pulses of 1 ms at 45 Hz					calcium
ca activity/ protein phosphorylation
55	26940657	hippo	Brendan M. Gabriel,1,7,8 D. Lee Hamilton,2 Annie M. Tremblay,3,4,5 and Henning Wackerhage	Journal of Applied Physiology	2016-05-15
	review of hippo pathway in exercise
56	21067629	AMPK	D. Grahame Hardie	Proceedings of the Nutrition Society	2010-11-11
	ampk role endurance exercise
57	21486805	stars	Marita A Wallace,1 M Benjamin Hock,2 Bethany C Hazen,2 Anastasia Kralli,2 Rod J Snow,1 and Aaron P Russell1	Journal of Physiology	2011-04-15	9 healthy males	vastus lateralis	single leg cycling		65, 80 and 95 W for 3 min followed by an increase of 15 W min−1 until exhaustion					STARS
mrna/ protein
58	27742803	mtor, calcium	Chris McGlory, Michaela C. Devries, and Stuart M. Phillips-	Journal of Applied Physiology	2017-03-01
	review of time course of rempdelling in response to exercise
59	15465884	multiple	C Scott Bickel 1, Jill Slade, Ed Mahoney, Fadia Haddad, Gary A Dudley, Gregory R Adams	Journal of Applied Physiology	2005-02-01	6 men 3 women	VL	neuromuscular electrical stimulation (RE)
mrna	timecourse of response to acute exercise
60	29504288	STARS	Stefan M. Reitzner, 1 Jessica Norrbom, 1 Carl Johan Sundberg, 1 , 2 and Eva‐Karin Gidlund 1	Physiological Reports		7 men 8 women	vastus lateralis	60 min cycling exercise (50% of their VO2peak the first 20 min and 65% VO2peak for the remaining 40 min)							STARS
								long term: 1 leg knee extension 4x/wk 12 weeks
mrna protein	stars EE
61	19244585	HSP70	Tomonori Ogata 1, Yasuharu Oishi, Kazuhiko Higashida, Mitsuru Higuchi, Isao Muraoka	American Journal of Physiology	2009-05-01	mature male Wistar rats	plantaris	single bout or prolonged treadmill running		single: 30 m/min, 5 min x 4, 5 degrees grade		5 min			HSP70
	HSP70 EE									prolonged:15-40 m/min, 5 min x 4, 5-7 degrees grade)		5 min
protien expression mrna
62	16565353	HSP70	James P Morton 1, Don P M MacLaren, Nigel T Cable, Thomas Bongers, Richard D Griffiths, Iain T Campbell, Louise Evans, Anna Kayani, Anne McArdle, Barry Drust	Journal of Applied Physiology	2006-07-01	eight human subjects	VL	45 min treadmill running (11.7 ± 0.5 km/h; 69.8 ± 4.8% maximum O2 uptake)
protein content	hsp70
63	10710414	mtor	J M Hernandez 1, M J Fedele, P A Farrell	Journal of Applied Physiology	2000-03-01	male Sprague Dawley rats	gastrocnemius	stand on hind legs to reach high bar while wearing weighted vest
								protein synth and glucose uptake measured
64	10329981	mapk, mtor	D J Sherwood 1, S D Dufresne, J F Markuns, B Cheatham, D E Moller, D Aronson, L J Goodyear	American journal of physiology	1999-05-01	male Sprague Dawley rats	hindlimb muscles	electrical stimulation of sciatic nerve or insulin
protein activity
65	12205025	NFKB	Mark A Febbraio 1, Bente Klarlund Pedersen	FASEB Journal	2002-09-01										Ca => calcineurin	JNK => IL6
	review of IL6														calcineurin => NFAT	p38 => IL6
															NFAT => IL6	!IL6 => TNFa
66	23752589	hippo	Fa-Xing Yu,1,2 Yifan Zhang,3,4 Hyun Woo Park,1,2 Jenna L. Jewell,1,2 Qian Chen,5 Yaoting Deng,3,4 Duojia Pan,5Susan S. Taylor,1,6 Zhi-Chun Lai,3,4 and Kun-Liang Guan1,2,7	Genes Dev.	2013-06-01	HEK239A, HEK293T, U2OS, and MEFs									cAMP => PKA
	PKA activates HIppo														!PKA => RhoA
phosphorylation
				.
68	33441099	multiple	Hamid Arazi 1, Parvin Babaei 2 3, Makan Moghimi 4, Abbas Asadi 5	BMC Geriatrics		40 men	blood sample	leg press, lat pull down, knee flexion, bench press, calf rise and arm curl for 10 repetitions with 65–70% of 1RM						IGF1
								30 min (3 × 10-min with 120 s interval) of running with 65–70% of MHR (208–0.7 (age); approximately 100-to-110 beat/min)
69	16437222	Calcuim	Nathalie Koulmann 1, André-Xavier Bigard
	review of calcium signalling EE
70	22354781	calcium	Rebecca Berdeaux and Randi Stewart	Am J Physiol Endocrinol Metab.	2012-07-01
	review cAMP
	17303713		Henning F Kramer 1, Laurie J Goodyear	J Appl Physiol
71	review MAPK NFkB
72	26438733	calcium	Mika Silvennoinen,1 Juha P Ahtiainen,1 Juha J Hulmi,1 Satu Pekkala,2 Ritva S Taipale,1 Bradley C Nindl,3 Tanja Laine,1Keijo Häkkinen,1 Harri Selänne,4,5 Heikki Kyröläinen,1 and Heikki Kainulainen1	Physiological Reports		11 men	VL	leg press exercise (10 × 10 RM, 70% of 1RM, 50 min)		10 × 10 RM		50 min		PGC_1a => CYC	MEF2 => MHCIIa
phosphorylation/ gene						8 men	VL	walked on a treadmill (∼80% HRmax, 50 min)		∼80% HRmax		50 min		PGC_1a => VEGF_A	MEF2 => myoglobin
73	11707412	calcium	Hai Wu,1 Beverly Rothermel,1 Shane Kanatous,1 Paul Rosenberg,1 Francisco J. Naya,2 John M. Shelton,1Kelley A. Hutcheson,3 J.Michael DiMaio,3 Eric N. Olson,2 Rhonda Bassel-Duby,1 and R.Sanders Williams1,2,4	EMBO Journal	2001-11-15	transgenic mice		voluntary wheel running, electrical pacing of hindlimb						MEF2
						C2C12								calcinuerin
protein activity
74	27872595		Feng He,1,† Juan Li,2,† Zewen Liu,3,4,† Chia-Chen Chuang,4,5 Wenge Yang,6,‡ and Li Zuo4,5,*‡	Frontiers in Physiology	2016-11-07
	ROS review
	34064895		Timur M. Mirzoev,* Kristina A. Sharlo, and Boris S. Shenkman	Int J Mol Sci.	2021-05-11
75	review GSK 3B
76	8897022		J R Florini 1, D Z Ewton, S A Coolican	Endocr Rev	1996-10-01
	igf review			.
77	21966641	tgfb	Yulia Elkina, Stephan von Haehling, Stefan D Anker, Jochen Springer	J Cachexia Sarcopenia Muscle
	myostatin review			.
78	11584030	mtor	E B Arias 1, L E Gosselin, G D Cartee	J Gerontol A Biol Sci Med Sci	2001-10-01	male Fisher 344 rats		treadmill		∼70% of maximal oxygen consumption		10 weeks			IRS1 => Akt
total protein				.								45 min/day, 5 days/week			IRS1 => PI3K
79	23644383	Hippo, ampk	Minchul Kim 1, Miju Kim, Seunghee Lee, Shinji Kuninaka, Hideyuki Saya, Ho Lee, Sookyung Lee, Dae-Sik Lim	EMBO J	2013-05-29	NIH3T3, MDA-MB231, and U2OS cell									PKA => LATS1_2
protein activity				.											cAMP => PKA
80	18584881	mapk, calcium	Jungsook Cho 1, Donna L Gruol	J Neuroimmunol	2008-08-13	hippocampi of Sprague-Dawley rat embryos									MCP1 => p38
protein				.											MCP1 => CREB
81	19661323	mtor	Kosuke Mizutani 1, Hernan Roca, Zachary Varsos, Kenneth J Pienta	Anticancer Res	2009-08-01	PC-3 cells									MCP1 => Akt
phosphortlation				.
82	23050972	calcium	Chounghun Kang 1, Li Li Ji	Ann N Y Acad Sci	2012-10-01										!NFkB => PGC_1a
review				.
83	11483993	multiple( ampk)	B Mayr 1, M Montminy	Nat Rev Mol Cell Biol	2001-08-01										PKC => CREB	PKA => CREB
				.											Akt => CREB	MSK1_2 => CREB
	creb review														CAMK => CREB
84	21084670	multiple (ampk)	Andy Y Wen 1, Kathleen M Sakamoto, Lloyd S Miller	J Immunol	2010-12-01										p38 => MSK1_2
	creb review			.											!CREB => NFkB
85	21900749	NFKB, AMPK, calcium	John W Tullai 1, Julie R Graham, Geoffrey M Cooper	Cell Cycle											!GSK3B => IKK	!GSK3B => CREB	AP1 => CTGF	NFkB => Cyr61
				.											!GSK3B => AP1	NFkB => CTGF	AP1 => Cyr61	CREB => Cyr61
86	8912180	mapk	A J Whitmarsh 1, R J Davis	J Mol Med (Berl)	1996-10-01										ERK1_2 => AP1	p38 => AP1
	review AP1 mapk			.											JNK => AP1
87	27793012	NFKB	Meng Xu 1, Xiaoling Chen 1, Daiwen Chen 1, Bing Yu 1, Zhiqing Huang 1	Oncotarget	2017-02-07										!FoxO => MEF2
				.											!FoxO => PGC_1a
	foxo review
88	10970869		F Macián 1, C García-Rodríguez, A Rao	EMBO J	2000-09-01										NFAT & AP1 => IL2
	nfat			.											NFAT & AP1 => IL3
															NFAT & AP1 => IL4
															NFAT & AP1 => fasL
															NFAT => TNFa
															NFAT => IL13
89	https://www.ncbi.nlm.nih.gov/pmc/articles/PMC3879393/
90	https://journals.lww.com/nsca-jscr/Fulltext/2012/08000/Concurrent_Training__A_Meta_Analysis_Examining.35.aspx
91	https://www.ncbi.nlm.nih.gov/pmc/articles/PMC7153037/
92	https://pubmed.ncbi.nlm.nih.gov/26626027/
	https://www.ncbi.nlm.nih.gov/pmc/articles/PMC5407958/

## Sheet: validation
Reference	PMID	Authors	Journal	Date	Species	Muscle	Experimental Condition		"weight" (intensity)		"time" (duration, repetitions)			Nodes		Reactions
8	25968575	Vandre C. Figueiredo, Marissa K. Caldow, Vivien Massie, James F. Markworth,David Cameron-Smith*, Anthony J. Blazevich	American Journal of Physiology-Endocrinology and Metabolism	2015-07-01	human, fourteen males (18–36 yr old)	right vastus lateralis	single bout of resistance exercise: heavy-load group training at 90% of 1-RM (90% 1-RM group) or a moderate-load group training at 70% of 1-RM (70% 1-RM group) for leg press, knee extension, and knee flexion exercises
x							Repeated after 8 weeks of resistance training
9	23753523	Kristian Vissing,1 Stine K Rahbek,1 Severine Lamon,2 Jean Farup,1 Renae J Stefanetti,2 Marita A Wallace,2Mikkel H Vendelbo,3 and Aaron Russell2	Journal of Physiology	2013-08-01	Twenty-four healthy untrained young men	vastus lateralis	resistance training	isokinetic dynamometer, six sets of 10 maximal eccentric or concentric repetitions at 30°deg s−1 angular velocity
x
10	9887119	Yuefei Liu, Sabine Mayr, Alexandra Opitz-Gress, Claudia Zeller, Werner Lormes, Susanne Baur, Manfred Lehmann, and Jürgen M. Steinacker	Journal of Applied Physiology	1999-01-01	10 male rowers	Vastus lateralis	4 weeks of training w/ different forms of exercise
11	30072727	Sarah J Lessard 1 2, Tara L MacDonald 3 4, Prerana Pathak 3, Myoung Sook Han 5, Vernon G Coffey 6 7, Johann Edge 8, Donato A Rivas 9, Michael F Hirshman 3, Roger J Davis 5 10, Laurie J Goodyear 3 4	Nature Communications	2018-08-02			weighted leg extension
x							cycling
12	17823296	Emily Louis 1, Ulrika Raue, Yifan Yang, Bozena Jemiolo, Scott Trappe	Journal of Applied Physiology	2007-11-01	2 women 4 men	vastus lateralis	RE: 3 sets of 10 repetitions at 70% of concentric one repetition maximum of bilateral knee extensions on a Cybex Eagle Knee Extensor
					1 woman 5 men	gastrocnemius	EE: 30 min of treadmill running at 75% of maximum O2 uptake
x
13	20195183	Donny M Camera 1, Johann Edge, Michael J Short, John A Hawley, Vernon G Coffey			16 male subjects	VL	RE: 8 x 5 leg extension, 80% one-repetition maximum, 3-min recovery
x							EE: cycling 60 min, 70% V˙O2peak
14	9077533	D Aronson 1, M A Violan, S D Dufresne, D Zangen, R A Fielding, L J Goodyear			11 male 4 female	VL	60 min of cycle ergometer exercise at a load corresponding to 70% of their VO2MAX
x
15	23802289	K. Vissing, S. L. McGee, J. Farup, T. Kjølhede, M. H. Vendelbo, N. Jessen	Scandanavian Journal of Medicine and Science in Sports		24 male		3 leg exercises each performed as 3–5 sets of 10 → 4–6 repetitions
x							one session each of continuous cycling of 30–45 min at 60–75% of watt max, 1-s session composed of two intervals of 20 min at 70–80% of watt max interspaced by 5 min of light cycling, and a third session composed of 8 × 4 min intervals at 80–90% of watt max interspaced by 1-min light cycling.
16	22220922	Andrew J Galpin 1, Andrew C Fry, Loren Z F Chiu, Donald B Thomason, Brian K Schilling	Appl Physiol Nutr Metab	2012-02-01	nine weigthlifting trained men	vastus lateralis	15 sets of exercise, dynamic clean pull exercise at 85% of their one repetition maximum
x			.
		paper	pathway	type of exercise	muscle	type of measurement	time
		25968575	MAPK, mTOR	resistance exercise	VL	gene expression, phosphorylation	60 min	70 or 90% 1RM
		23753523	STARS	resistance exercise	VL	gene expression, phosphorylation, total protein	1, 3, 5h	maximal
		9887119	HSP 70	rowing and other training	VL	total protein		not specified
		30072727	smad, MAPK	cycling, resistance exercise	VL	gene expression, phosphorylation	15, 30, 60 min	80% 1RM, 70% VO2MAX
		17823296	TNFa/NFkB	treadmill, resistance training	VL (RE) , gastrocnemius (EE)	gene expression	1,2,4,8,12,24 h	70% 1RM, 75% VO2MAX
		20195183	AMPK, mTOR	cycling, resistance exercise	VL	phosphorylation	15,30,60 min	80% 1RM, 70% VO2MAX
		9077533	MAPK	cycle ergometer (endurance)	VL	phosphorylation	3-4 min after exercise	70% VO2MAX
		22220922	MAPK	resistance exercise	VL	phosphorylation/ total protein	during and immediately after exercise	85% 1RM
		23802289	mTOR, AMPK	cycling, resistance exercise		phosphorylation	0, 2.5, 5, 22h	60-90% watt max
