# Supplementary material for: Network model of skeletal muscle cell signalling predicts differential responses to endurance and resistance exercise training
Source: Exp Physiol. 2024 Apr 21;109(6):939–55. doi: 10.1113/EP091712 (PMC11140181; doi:10.1113/EP091712)
Supplement: Supplementary file 2 — Supplementary Code S3. Jupyter notebook with Python code and parameters. Supplementary Table S4. Model nodes, reactions, parameters, and literature sources. [file EPH-109-939-s001.xlsx]

## Sheet: species
Species Information
Type	ID	name	Yinit	Ymax	tau	pathway	abbreviation
input	ResistanceExercise	ResistanceExercise	0	1	0.1		ResistanceExercise
input	EnduranceExercise	Endurance Exercise	0	1	0.1		EnduranceExercise
receptor	SAC	stretch activated channel	0	1	0.1	Calcium	SAC
receptor	integrin	integrin	0	1	0.1	Integrin	integrin
receptor	LPAR	lysophosphatidic acid receptor	0	1	0.1	Calcium	LPAR
receptor	IGF1R	insulin-like growth factor 1 receptor	0	1	0.1	PI3K/Akt	IGF1R
receptor	TGFBR	transforming growth factor beta receptor	0	1	0.1	Smad	TGFβR
receptor	TNFR1	tumor necrosis factor receptor 1	0	1	0.1	MAPK	TNFR1
protein	STARS	striated muscle activator of rho signalling	0	1	0.1	STARS	STARS
ligand	BMP	bone morphogenic protein	0	1	0.1	Smad	BMP
ligand	TNFa	tumor necrosis factor alpha	0	1	0.1	MAPK	TNFα
ligand	TGFB	transforming growth factor beta	0	1	0.1	Smad	TGFβ
second messenger	Ca	calcium	0	1	10	Calcium	Ca
protein	Shc	Shc adaptor protein	0	1	10	MAPK	Shc
protein	Crk	Crk adaptor protein	0	1	10	MAPK	Crk
protein	smad2_3	small mothers against decapentaplegic 2/3	0	1	10	Smad	Smad2/3
protein	smad4	small mothers against decapentaplegic 4	1	1	10	Smad	Smad4
protein	smad1_5_8	small mothers against decapentaplegic 1/5/8	0	1	10	Smad	Smad1/5/8
protein	smad6_7	small mothers against decapentaplegic 6/7	0	1	10	Smad	Smad6/7
protein	f_actin	F-actin	0	1	10	STARS	F-actin
protein	g_actin	G-actin	0	1	10	STARS	G-actin
protein	RhoA	Ras homolog family member A	0	1	10	STARS	RhoA
protein	C3	C3 exoenzyme	0	1	10	MAPK	C3
second messenger	PA	phosphatidic acid	1	1	10	Calcium	PA
protein	MAP4K	mitogen activated protein kinase kinase kinase kinase	0	1	10	Hippo	MAP4K
protein	MST1_2	MST1/2 kinase	1	1	10	Hippo	MST1/2
protein	SAV1	protein salvador homolog 1	1	1	10	Hippo	SAV1
protein	IRS1	insulin receptor substrate 1	0	1	10	PI3K/Akt	IRS1
protein	FAK	focal adhesion kinase	0	1	10	Integrin	FAK
protein	ras	Rat sarcoma viral oncogene homolog	0	1	10	MAPK	Ras
protein	LIMK1_2	LIM domain kinase 1/2	0	1	10	STARS	LIMK1/2
protein	ROCK	rho-associated protein kinase	0	1	10	STARS	ROCK
protein	MOB1A_B	MOB kinase activator 1A/B	1	1	10	Hippo	MOB1A/B
protein	LATS1_2	large tumor surpressor kinase 1/2	0	1	10	Hippo	LATS1/2
protein	NDR1_2	nuclear Dbf2 related kinase 1/2	0	1	10	Hippo	NDR1/2
protein	raf	proto-oncogene c-Raf	0	1	10	MAPK	Raf
protein	PI3K	phosphoinositide 3 kinase	0	1	10	PI3K/Akt	PI3K
protein	CAMK	calcium-calmodulin dependent protein kinase	0	1	10	Calcium	CAMK
protein	p38	p38 mitogen activated protein kinase	0	1	10	MAPK	p38
protein	JNK	cJun N terminal kinase	0	1	10	MAPK	JNK
protein	MEK	mitogen-activated protein kinase kinase	0	1	10	MAPK	MEK
protein	ERK1_2	extracellular signal related kinase	0	1	10	MAPK	ERK1/2
protein	RSK	p90 ribosomal S6 kinase	0	1	10	MAPK	RSK
protein	cSrc	proto-oncogene Src	0	1	10	Integrin	cSrc
protein	TSC1_2	tuberous sclerosis protein 1/2	0	1	10	PI3K/Akt	TSC1/2
protein	Akt	protein kinase B	0	1	10	PI3K/Akt	Akt
protein	Rheb	ras homolog enriched in brain	0	1	10	PI3K/Akt	Rheb
protein	HSP70	70 kilodalton heat shock protein	0	1	10	NFkB	HSP70
protein	IKK	IkB kinase	0	1	10	NFkB	IKK
protein	mTOR	mechanistic target of rapamycin	0	1	10	PI3K/Akt	mTOR
protein	AMPK	AMP activated protein kinase	0	1	10	cAMP/PKA/AMPK	AMPK
transcription factor	SRF	serum response factor	0	1	10		SRF
transcription factor	YAP_TAZ	yes associated protein/tafazzin	0	1	10		YAP/TAZ
transcription factor	CREB	cAMP response element binding protein	0	1	10		CREB
transcription factor	TCF_Elk1	ternary complex factor Elk1	0	1	10		Elk1
transcription factor	S6Ks	ribosomal S6 kinase	0	1	10		S6Ks
transcription factor	FoxO	Forkhead box O	1	1	10		FoxO
transcription factor	NFkB	nuclear factor kappa B	0	1	10		NF𝛋B
gene	alpha_actin	alpha actin	0	1	60		ACTA1
gene	c_fos	proto-oncogene cFos	0	1	60		FOS
gene	c_jun	proto-oncogene cJun	0	1	60		JUN
ligand	IGF1	insulin like growth factor 1	0	1	10	PI3K/Akt	IGF1
gene	IL4	interleukin 4	0	1	60		IL4
gene	MHCIIa	myosin heavy chain	0	1	60		MYH2
gene	S6	ribosomal protein S6	0	1	60		RPS6
gene	eIF4B	eukaryotic initiation factor 4B	0	1	60		EIF4B
gene	eIF4E	eukaryotic initiation factor 4E	0	1	60		EIF4E
gene	MAFbx	muscle atrophy f box gene	0	1	60		FBXO32
gene	MuRF1	muscle ring finger protein 1	0	1	60		TRIM63
transcription factor	TIF_IA	transcriptional intermediary factor 1a	0	1	10		TIF1A
gene	CTGF	connective tissue growth factor	0	1	60		CCN2
gene	Cyr61	cellular communication network factor 1	0	1	60		CYR61
gene	ANKRD1	ankyrin repeat domain 1	0	1	60		ANKRD1
ligand	LPA	lysophosphatidic acid	0	1	10	Calcium	LPA
protein	cofilin	cofilin	1	1	10	STARS	cofilin
protein	Ga12	G alpha 12	0	1	10	Calcium	Gα12
protein	Gai2	G alpha i2	0	1	10	Calcium	Gαi2
transcription factor	myogenin	myogenin	0	1	10		myogenin
protein	HDAC	histone deacetylase	0	1	10	NFkB	HDAC
protein	GSK3B	glycogen synthase kinase 3 beta	0	1	10	Calcium	GSK3β
receptor	BMPR	bone morphogenic protein receptor	0	1	10	Smad	BMPR
gene	IL6	interleukin 6	0	1	60		IL6
gene	IL8	interleukin 8	0	1	60		IL8
gene	MCP1	monocyte chemotactic protein 1	0	1	60		CCL2
protein	PKC	protein kinase C	0	1	10	Calcium	PKC
protein	calcineurin	calcineurin	0	1	10	Calcium	CaN
transcription factor	NFAT	nuclear factor of activated T cells	0	1	10		NFAT
second messenger	cAMP	cyclic AMP	0	1	10	cAMP/PKA/AMPK	cAMP
protein	PKA	protein kinase A	0	1	10	cAMP/PKA/AMPK	PKA
transcription factor	MEF2	myocyte enhancer factor 2	0	1	10		MEF2
transcription factor	PGC_1a	PPAR gamma coactivator 1 alpha	0	1	10		PGC1α
protein	Gas	G alpha s	0	1	10	cAMP/PKA/AMPK	Gαs
receptor	B_AR	Beta adrenergic receptors	0	1	10	cAMP/PKA/AMPK	βAR
second messenger	ROS	reactive oxygen species	0	1	10	MAPK	ROS
gene	CYC	cytochrome c	0	1	60		CYCS
gene	VEGF_A	vascular endothelial growth factor a	0	1	60		VEGFA
gene	myoglobin	myoglobin	0	1	60		MB
transcription factor	Nrf2	nuclear factor erythroid 2-related factor	0	1	10		Nrf2
gene	SOD	superoxide dismutase	0	1	60		SOD1
gene	GPx	glutathione peroxidase	0	1	60		GPX1
gene	catalase	catalase	0	1	60		CAT
transcription factor	ATF1	activating transcription factor 1	0	1	10		ATF1	Missing from Figure
gene	MSK1_2	mitogen/stress activated kinase	0	1	10		RPS6KA
transcription factor	AP1	activator protein 1	0	1	10		AP1
gene	IL10	interleukin 10	0	1	60		IL10
gene	IL2	interleukin 2	0	1	60		IL2
gene	IL3	interleukin 3	0	1	60		IL3
gene	fasL	fas ligand	0	1	60		FASLG
gene	IL13	interleukin 13	0	1	60		IL13
phenotype	Protein_Synthesis	Protein Synthesis	0	1	0.1		Protein_Synthesis
phenotype	Proliferation	Proliferation	0	1	0.1		Proliferation
phenotype	Differentiation	Differentiation	0	1	0.1		Differentiation
phenotype	Cell_Growth	Cell Growth	0	1	0.1		Cell_Growth
phenotype	Inflammation	Inflammation	0	1	0.1		Inflammation
phenotype	Protein_Degradation	Protein Degradation	0	1	0.1		Protein_Degradation
phenotype	Anti_Inflammatory	Anti-inflammatory	0	1	0.1		Anti_Inflammatory
phenotype	Antioxidant	Antioxidant	0	1	0.1		Antioxidant
phenotype	Angiogenesis	Angiogenesis	0	1	0.1		Angiogenesis
phenotype	Mitochondrial_Biogenesis	Mitochondrial Biogenesis	0	1	0.1		Mitochondrial_Biogenesis
phenotype	Fiber_Type	Fiber Type	0	1	0.1		Fiber_Type
phenotype	Oxygen_Transport	Oxygen Transport	0	1	0.1		Oxygen_Transport

## Sheet: reactions
module	ID	rule	weight	n	EC50		PMID		PMID		PMID		PMID		PMID
input	i1	=> ResistanceExercise	0	1.4	0.5
input	i2	=> EnduranceExercise	0	1.4	0.5
input	i3	=> TGFB	0	1.4	0.5
input	i4	=> TNFa	0	1.4	0.5
input	i5	=> IGF1	0	1.4	0.5
input	i6	=> integrin	0	1.4	0.5
input	i7	=> LPAR	0	1.4	0.5
input	i8	=> BMP	0	1.4	0.5
middle	r1	ResistanceExercise => SAC	1	1.4	0.5
middle	r2	ResistanceExercise => integrin	1	1.4	0.5		19294408
middle	r3	ResistanceExercise => STARS	1	1.4	0.5		24557714
middle	r4	ResistanceExercise => BMP	1	1.4	0.5		32053985
middle	r5	ResistanceExercise => IGF1	1	1.4	0.5
middle	r6	ResistanceExercise => HSP70	1	1.4	0.5		19570893
middle	r7	ResistanceExercise => TGFB	1	1.4	0.5		25607281
middle	r8	ResistanceExercise => TNFa	1	1.4	0.5
middle	r9	ResistanceExercise => LPA	1	1.4	0.5
middle	r10	SAC => Ca	0.7	1.4	0.5
middle	r11	TGFB => TGFBR	0.7	1.4	0.5
middle	r12	TNFa => TNFR1	0.7	1.4	0.5
middle	r13	BMP => BMPR	0.7	1.4	0.5
middle	r14	IGF1 => IGF1R	0.7	1.4	0.5
middle	r15	MEK => JNK	0.7	1.4	0.5	Adult male Sprague-Dawley rats	24801387		8897022
middle	r16	JNK => S6	0.7	1.4	0.5	Adult male Sprague-Dawley rats	24801387
middle	r17	ras => raf	0.7	1.4	0.5	HEK293E and HeLa cells	17360704	RK13 cells	8262053		24525559		8897022
middle	r18	raf => MEK	0.7	1.4	0.5	HEK293E and HeLa cells	17360704	RK13 cells	8262053				8897022
middle	r19	MEK => ERK1_2	0.7	1.4	0.5	HEK293E and HeLa cells	17360704	RK13 cells	8262053		24525559				8897022
middle	r20	ERK1_2 => RSK	0.7	1.4	0.5	HEK293E and HeLa cells	17360704
middle	r21	RSK => S6	0.7	1.4	0.5	HEK293E and HeLa cells	17360704	rat skeletal muscle	23707523
middle	r22	PI3K => Akt	0.7	1.4	0.5	HEK293E and HeLa cells	17360704		26142360
middle	r23	!Akt => TSC1_2	0.7	1.4	0.5	HEK293E and HeLa cells	17360704	C57BL/6 male mice gastrocnemius	16543272		26142360
middle	r24	!TSC1_2 => Rheb	0.7	1.4	0.5	HEK293E and HeLa cells	17360704	C57BL/6 male mice gastrocnemius	16543272		26142360	Male C57BL6 mice TA	23732640
middle	r25	Rheb => mTOR	0.7	1.4	0.5	HEK293E and HeLa cells	17360704	Male C57BL6 mice TA	23732640
middle	r26	mTOR => S6Ks	0.7	1.4	0.5	HEK293E and HeLa cells	17360704	C57BL/6 male mice gastrocnemius	16543272			mouse TA	19294408
middle	r27	S6Ks => S6	0.7	1.4	0.5	HEK293E and HeLa cells	17360704
middle	r28	mTOR => eIF4E	0.7	1.4	0.5	HEK293E and HeLa cells	17360704	C57BL/6 male mice gastrocnemius	16543272
middle	r29	!AMPK => mTOR	0.7	1.4	0.5	C57BL/6 male mice gastrocnemius	16543272
middle	r30	!ERK1_2 => TSC1_2	0.7	1.4	0.5	HEK293E and HeLa cells	17360704	C57BL/6 male mice gastrocnemius	16543272		26142360
middle	r31	!RSK => TSC1_2	0.7	1.4	0.5	HEK293E and HeLa cells	17360704
middle	r32	AMPK => TSC1_2	0.7	1.4	0.5	C57BL/6 male mice gastrocnemius	16543272
middle	r33	STARS => f_actin	0.7	1.4	0.5	mouse human skeletal muscle ?	24557714		11983702
middle	r34	RhoA => f_actin	0.7	1.4	0.5	mouse human skeletal muscle ?	24557714		11983702		26909043	COS cell line	10428028
middle	r35	RhoA => ROCK	0.7	1.4	0.5	mouse human skeletal muscle ?	11983702
middle	r36	ROCK => SRF	0.7	1.4	0.5	mouse human skeletal muscle ?	11983702	COS cell line	10428028
middle	r37	ERK1_2 => TCF_Elk1	0.7	1.4	0.5	RK13 cells	8262053		8897022
middle	r38	TCF_Elk1 & SRF => c_fos	0.7	1.4	0.5	RK13 cells	8262053		11839767
middle	r39	!FAK => TSC1_2	0.7	1.4	0.5		26142360
middle	r40	FAK => cSrc	0.7	1.4	0.5		26142360
middle	r41	integrin => FAK	0.7	1.4	0.5	mouse TA	19294408	murine C2C12 myoblast	17267546
middle	r42	cSrc => ERK1_2	0.7	1.4	0.5		26142360
middle	r43	MAP4K => LATS1_2	0.7	1.4	0.5			HEK293A cells	30293781		26728553	drosophila	17974916
middle	r44	MAP4K => NDR1_2	0.7	1.4	0.5		29346163	HEK293A cells	30293781		26728553	drosophila	17974916
middle	r45	MST1_2 & SAV1 => LATS1_2	0.7	1.4	0.5		29346163		22895435		26728553	drosophila	17974916
middle	r46	MST1_2 & SAV1 => NDR1_2	0.7	1.4	0.5		29346163		22895435		26728553	drosophila	17974916
middle	r47	!LATS1_2 & !MOB1A_B => YAP_TAZ	0.7	1.4	0.5		29346163		26909043		22895435	drosophila	17974916		30293781
middle	r48	!NDR1_2 & !MOB1A_B => YAP_TAZ	0.7	1.4	0.5		29346163		26909043		22895435	drosophila	17974916		30293781
middle	r49	!MST1_2 => Akt	0.7	1.4	0.5		26909043
middle	r50	!Akt => MST1_2	0.7	1.4	0.5		26909043
middle	r51	!LATS1_2 => Akt	0.7	1.4	0.5		26909043
middle	r52	ERK1_2 => CREB	0.7	1.4	0.5	fetal Sprague-Dawley rats	12529240
middle	r53	ERK1_2 => c_fos	0.7	1.4	0.5	fetal Sprague-Dawley rats	12529240
middle	r54	ERK1_2 => c_jun	0.7	1.4	0.5	fetal Sprague-Dawley rats	12529240
middle	r55	CAMK => c_fos	0.7	1.4	0.5	fetal Sprague-Dawley rats	12529240
middle	r56	p38 => CREB	0.7	1.4	0.5	fetal Sprague-Dawley rats	12529240
middle	r57	p38 => c_fos	0.7	1.4	0.5	fetal Sprague-Dawley rats	12529240
middle	r58	p38 => c_jun	0.7	1.4	0.5	fetal Sprague-Dawley rats	12529240
middle	r59	MEK => p38	0.7	1.4	0.5		24525559
middle	r60	FAK => ras	0.7	1.4	0.5		24525559
middle	r61	Ca => ras	0.7	1.4	0.5		24525559
middle	r62	Ca => MEK	0.7	1.4	0.5		24525559
middle	r63	JNK => AP1	0.7	1.4	0.5		8897022	adult male Sprague-Dawley rat plantaris	24801387
middle	r64	TGFBR => smad2_3	0.7	1.4	0.5		24765525		21966641
middle	r65	!smad2_3 & !smad4 => Akt	0.7	1.4	0.5		24765525		21966641
middle	r66	smad1_5_8 & smad4 => Akt	0.7	1.4	0.5		24765525		21966641
middle	r67	!smad6_7 => smad2_3	0.7	1.4	0.5		21966641
middle	r68	!Akt => FoxO	0.7	1.4	0.5		21966641
middle	r69	TGFBR => JNK	0.7	1.4	0.5	Mv1Lu cells	10601313
middle	r70	!C3 => RhoA	0.7	1.4	0.5	Mv1Lu cells	10601313		11983702		10428028
middle	r71	RhoA => JNK	0.7	1.4	0.5	Mv1Lu cells	10601313
middle	r72	JNK => smad2_3	0.7	1.4	0.5	Mv1Lu cells	10601313
middle	r73	PA => Akt	0.7	1.4	0.5		24765525
middle	r74	PA => mTOR	0.7	1.4	0.5		24765525
middle	r75	RSK => eIF4B	0.7	1.4	0.5		23707523
middle	r76	IGF1R => Shc	0.7	1.4	0.5		8897022
middle	r77	IGF1R => Crk	0.7	1.4	0.5		8897022
middle	r78	IGF1R => IRS1	0.7	1.4	0.5		8897022
middle	r79	Shc => ras	0.7	1.4	0.5		8897022
middle	r80	Crk => ras	0.7	1.4	0.5		8897022
middle	r81	IRS1 => ras	0.7	1.4	0.5		8897022
middle	r82	IGF1R => PI3K	0.7	1.4	0.5	L6A1 myoblasts	9045696
middle	r83	!PA => LATS1_2	0.7	1.4	0.5	HEK293A cells	30293781
middle	r84	SRF => IGF1	0.7	1.4	0.5	mice	16914747	human vastus lateralis	19255118
middle	r85	SRF => IL4	0.7	1.4	0.5	mice	16914747
middle	r86	SRF => alpha_actin	0.7	1.4	0.5	human vastus lateralis	19255118		16928770
middle	r87	SRF => MHCIIa	0.7	1.4	0.5	human vastus lateralis	19255118
middle	r88	LIMK1_2 => SRF	0.7	1.4	0.5	COS cell line	10428028
middle	r89	STARS => RhoA	0.7	1.4	0.5		11983702
middle	r90	IKK => NFkB	0.7	1.4	0.5	mice	15479644		18827022
middle	r91	NFkB => MuRF1	0.7	1.4	0.5	mice	15479644
middle	r92	FoxO => MAFbx	0.7	1.4	0.5	mice	15479644
middle	r93	TNFR1 => IKK	0.7	1.4	0.5		20393192
middle	r94	!HSP70 => NFkB	0.7	1.4	0.5	mouse soleus	18644837
middle	r95	!HSP70 => FoxO	0.7	1.4	0.5	mouse soleus	18644837
middle	r96	FoxO => MuRF1	0.7	1.4	0.5	mouse soleus	18644837
middle	r97	integrin => RhoA	0.7	1.4	0.5		22895435	murine C2C12 myoblasts	17267546
middle	r98	integrin => f_actin	0.7	1.4	0.5		22895435
middle	r99	f_actin => YAP_TAZ	0.7	1.4	0.5	NIH3T3 and MTD-1A cell lines	21831922
middle	r100	!f_actin => LATS1_2	0.7	1.4	0.5	NIH3T3 and MTD-1A cell lines	21831922
middle	r101	Ca => CAMK	0.7	1.4	0.5	fetal Sprague-Dawley rats	12529240
middle	r102	CREB => c_fos	0.7	1.4	0.5	fetal Sprague-Dawley rats	12529240
middle	r103	MAP4K => JNK	0.7	1.4	0.5	human skeletal muscle	17227768
middle	r104	MAP4K => ERK1_2	0.7	1.4	0.5	human skeletal muscle	17227768
middle	r105	TNFR1 => MAP4K	0.7	1.4	0.5	human skeletal muscle	17227768
middle	r106	IRS1 => Akt	0.7	1.4	0.5	mouse EDL and soleus	21135130	male Fischer 344 rats plantaris muscle	11584030
middle	r107	IRS1 => PI3K	0.7	1.4	0.5	male Fischer 344 rats plantaris muscle	11584030
middle	r108	TNFR1 => ERK1_2	0.7	1.4	0.5	Adult C57 mice gastrocnemius	15746179
middle	r109	TNFR1 => JNK	0.7	1.4	0.5	Adult C57 mice gastrocnemius	15746179
middle	r110	TNFR1 => p38	0.7	1.4	0.5	Adult C57 mice gastrocnemius	15746179
middle	r111	YAP_TAZ => smad6_7	0.7	1.4	0.5	Male and female FVB/N mice soleus and gastrocnemius	25959868		26909043
middle	r112	RSK => TIF_IA	0.7	1.4	0.5	human vastus lateralis	25968575
middle	r113	!g_actin => SRF	0.7	1.4	0.5		11983702
middle	r114	SRF => FAK	0.7	1.4	0.5	embryonic stem cells	11839767
middle	r115	RhoA => FAK	0.7	1.4	0.5	murine C2C12 myoblast	17267546
middle	r116	YAP_TAZ => CTGF	0.7	1.4	0.5	HEK293A cells	22863277
middle	r117	YAP_TAZ => Cyr61	0.7	1.4	0.5	HEK293A cells	22863277
middle	r118	YAP_TAZ => ANKRD1	0.7	1.4	0.5	HEK293A cells	22863277
middle	r119	!RhoA => LATS1_2	0.7	1.4	0.5	HEK293A cells	22863277
middle	r120	AMPK => LATS1_2	0.7	1.4	0.5		26728553
middle	r121	!AMPK => YAP_TAZ	0.7	1.4	0.5		26728553
middle	r122	!JNK => LATS1_2	0.7	1.4	0.5		26728553
middle	r123	PA => LPA	0.7	1.4	0.5	cell line	30293781
middle	r124	ROCK => LIMK1_2	0.7	1.4	0.5	Male Sprague-Dawley rats	24711688
middle	r125	!LIMK1_2 => cofilin	0.7	1.4	0.5	Male Sprague-Dawley rats	24711688
middle	r126	!cofilin => f_actin	0.7	1.4	0.5	Male Sprague-Dawley rats	24711688
middle	r127	LPA => LPAR	0.7	1.4	0.5	HEK293A cells	22863277		16354679
middle	r128	LPAR => Ga12	0.7	1.4	0.5	HEK293A cells	22863277		16354679
middle	r129	Ga12 => RhoA	0.7	1.4	0.5		16354679
middle	r130	myogenin => MuRF1	0.7	1.4	0.5		22126963
middle	r131	HDAC => myogenin	0.7	1.4	0.5		22126963
middle	r132	!Gai2 => HDAC	0.7	1.4	0.5		22126963
middle	r133	LPAR => Gai2	0.7	1.4	0.5		22126963
middle	r134	Ga12 => Ca	0.7	1.4	0.5		22126963
middle	r135	Ca => PKC	0.7	1.4	0.5		22126963
middle	r136	PKC => S6Ks	0.7	1.4	0.5		22126963
middle	r137	!PKC => GSK3B	0.7	1.4	0.5		22126963
middle	r138	BMPR => smad1_5_8	0.7	1.4	0.5		24765525
middle	r139	!smad1_5_8 & !smad4 => HDAC	0.7	1.4	0.5		24765525
middle	r140	Ca => HSP70	0.7	1.4	0.5	C2C12 myotubes	19570893
middle	r141	NFkB => IL6	0.7	1.4	0.5	human vastus lateralis	22189669
middle	r142	NFkB => IL8	0.7	1.4	0.5	human vastus lateralis	22189669
middle	r143	NFkB => MCP1	0.7	1.4	0.5	human vastus lateralis	22189669
middle	r144	Ca => calcineurin	0.7	1.4	0.5		12205025
middle	r145	calcineurin => NFAT	0.7	1.4	0.5		12205025
middle	r146	NFAT => IL6	0.7	1.4	0.5		12205025
middle	r147	JNK => IL6	0.7	1.4	0.5		12205025
middle	r148	p38 => IL6	0.7	1.4	0.5		12205025
middle	r149	!IL6 => TNFa	0.7	1.4	0.5		12205025
middle	r150	PKA => LATS1_2	0.7	1.4	0.5		23644383
middle	r151	cAMP => PKA	0.7	1.4	0.5		23752589		23644383
middle	r152	!PKA => RhoA	0.7	1.4	0.5		23752589
middle	r153	PKA => AMPK	0.7	1.4	0.5		16543272
middle	r154	EnduranceExercise => STARS	1	1.4	0.5		21486805
middle	r155	EnduranceExercise => HSP70	1	1.4	0.5		16565353
middle	r156	EnduranceExercise => IGF1	1	1.4	0.5		3344109
middle	r157	EnduranceExercise => SAC	1	1.4	0.5		16437222
middle	r158	!CAMK => HDAC	0.7	1.4	0.5		16437222
middle	r159	PKC => MEK	0.7	1.4	0.5		16437222
middle	r160	calcineurin => MEF2	0.7	1.4	0.5		16437222
middle	r161	!HDAC => MEF2	0.7	1.4	0.5		16437222		22126963
middle	r162	p38 => MEF2	0.7	1.4	0.5		16437222
middle	r163	CAMK => PGC_1a	0.7	1.4	0.5		16437222
middle	r164	p38 => PGC_1a	0.7	1.4	0.5		16437222
middle	r165	NFAT => PGC_1a	0.7	1.4	0.5		16437222
middle	r166	AMPK => PGC_1a	0.7	1.4	0.5		16437222
middle	r167	Gas => cAMP	0.7	1.4	0.5		22354781
middle	r168	!Gai2 => cAMP	0.7	1.4	0.5		22354781
middle	r169	Gai2 => PKC	0.7	1.4	0.5		22354781
middle	r170	EnduranceExercise => B_AR	1	1.4	0.5		22354781
middle	r171	B_AR => PI3K	0.7	1.4	0.5		22354781
	r172	B_AR => Gas	0.7	1.4	0.5		22354781
	r173	MCP1 => p38	0.7	1.4	0.5		18584881
	r174	MCP1 => CREB	0.7	1.4	0.5		18584881
	r175	MCP1 => Akt	0.7	1.4	0.5		19661323
middle	r176	ROS => ERK1_2	0.7	1.4	0.5		17303713
middle	r177	ROS => NFkB	0.7	1.4	0.5		17303713
middle	r178	PGC_1a => CYC	0.7	1.4	0.5		26438733
middle	r179	PGC_1a => VEGF_A	0.7	1.4	0.5		26438733
middle	r180	MEF2 => MHCIIa	0.7	1.4	0.5		26438733
middle	r181	MEF2 => myoglobin	0.7	1.4	0.5		26438733
middle	r182	PGC_1a => Nrf2	0.7	1.4	0.5		27872595
middle	r183	ROS => p38	0.7	1.4	0.5		27872595
middle	r184	ROS => JNK	0.7	1.4	0.5		27872595
middle	r185	Nrf2 => SOD	0.7	1.4	0.5		27872595
middle	r186	Nrf2 => GPx	0.7	1.4	0.5		27872595
middle	r187	Nrf2 => catalase	0.7	1.4	0.5		27872595
middle	r188	GSK3B => TSC1_2	0.7	1.4	0.5		34064895
middle	r189	!GSK3B => IGF1R	0.7	1.4	0.5		34064895
middle	r190	!GSK3B => IRS1	0.7	1.4	0.5		34064895
middle	r193	!GSK3B => PGC_1a	0.7	1.4	0.5		34064895
middle	r194	!GSK3B => NFAT	0.7	1.4	0.5		34064895
middle	r195	!GSK3B => MHCIIa	0.7	1.4	0.5		34064895
middle	r196	ROS => HSP70	0.7	1.4	0.5		34064895
	r197	EnduranceExercise => ROS	1	1.4	0.5		34064895
	r198	!NFkB => PGC_1a	0.7	1.4	0.5		23050972
	r199	PKC => CREB	0.7	1.4	0.5		11483993
	r200	Akt => CREB	0.7	1.4	0.5		11483993
	r201	CAMK => CREB	0.7	1.4	0.5		11483993
	r202	PKA => CREB	0.7	1.4	0.5		11483993
	r203	MSK1_2 => CREB	0.7	1.4	0.5		11483993
	r204	p38 => MSK1_2	0.7	1.4	0.5		21084670
	r205	!CREB => NFkB	0.7	1.4	0.5		21084670
	r206	!GSK3B => IKK	0.7	1.4	0.5		21900749
	r207	!GSK3B => AP1	0.7	1.4	0.5		21900749
	r208	!GSK3B => CREB	0.7	1.4	0.5		21900749
	r209	ERK1_2 => AP1	0.7	1.4	0.5		8897022
	r210	AP1 => CTGF	0.7	1.4	0.5		21900749
	r211	AP1 => Cyr61	0.7	1.4	0.5		21900749
	r212	NFkB => Cyr61	0.7	1.4	0.5		21900749
	r213	CREB => Cyr61	0.7	1.4	0.5		21900749
	r214	NFkB => CTGF	0.7	1.4	0.5		21900749
	r215	ERK1_2 => AP1	0.7	1.4	0.5		8912180
	r216	JNK => AP1	0.7	1.4	0.5		8912180
	r217	p38 => AP1	0.7	1.4	0.5		8912180
	r218	!FoxO => MEF2	0.7	1.4	0.5		PMID: 27793012
	r219	!FoxO => PGC_1a	0.7	1.4	0.5		PMID: 27793012
	r220	CREB & AP1 => IL10	0.7	1.4	0.5		21084670
	r221	NFAT & AP1 => IL2	0.7	1.4	0.5		PMID: 10970869
	r222	NFAT & AP1 => IL3	0.7	1.4	0.5		PMID: 10970869
	r223	NFAT & AP1 => IL4	0.7	1.4	0.5		PMID: 10970869
	r224	NFAT & AP1 => fasL	0.7	1.4	0.5		PMID: 10970869
	r225	NFAT => TNFa	0.7	1.4	0.5		PMID: 10970869
	r226	NFAT => IL13	0.7	1.4	0.5		PMID: 10970869
	r227	S6 => Protein_Synthesis	0.7	1.4	0.5
	r228	eIF4E => Protein_Synthesis	0.7	1.4	0.5
	r229	IL10 => Proliferation	0.7	1.4	0.5
	r231	IL3 => Proliferation	0.7	1.4	0.5
	r232	c_fos => Proliferation	0.7	1.4	0.5
	r233	Cyr61 => Proliferation	0.7	1.4	0.5
	r234	CTGF => Proliferation	0.7	1.4	0.5
	r235	IL6 => Proliferation	0.7	1.4	0.5
	r236	myoglobin => Oxygen_Transport	0.7	1.4	0.5
	r237	c_fos => Differentiation	0.7	1.4	0.5
	r238	Cyr61 => Differentiation	0.7	1.4	0.5
	r239	CTGF => Differentiation	0.7	1.4	0.5
	r240	S6 => Cell_Growth	0.7	1.4	0.5
	r241	IL3 => Cell_Growth	0.7	1.4	0.5
	r243	IL2 => Inflammation	0.7	1.4	0.5
	r244	MCP1 => Inflammation	0.7	1.4	0.5
	r245	IL8 => Inflammation	0.7	1.4	0.5
	r246	IL6 => Inflammation	0.7	1.4	0.5
	r247	MuRF1 => Protein_Degradation	0.7	1.4	0.5
	r248	MAFbx => Protein_Degradation	0.7	1.4	0.5
	r249	VEGF_A => Angiogenesis	0.7	1.4	0.5
	r250	GPx => Antioxidant	0.7	1.4	0.5
	r251	SOD => Antioxidant	0.7	1.4	0.5
	r252	catalase => Antioxidant	0.7	1.4	0.5
	r253	IL10 => Anti_Inflammatory	0.7	1.4	0.5
	r254	IL13 => Anti_Inflammatory	0.7	1.4	0.5
	r255	IL4 => Anti_Inflammatory	0.7	1.4	0.5
	r256	!Anti_Inflammatory => Inflammation	0.7	1.4	0.5
	r257	CYC => Mitochondrial_Biogenesis	0.7	1.4	0.5
	r258	alpha_actin => Fiber_Type	0.7	1.4	0.5
	r259	MHCIIa => Fiber_Type	0.7	1.4	0.5
