# Supplementary material for: Network model of skeletal muscle cell signalling predicts differential responses to endurance and resistance exercise training
Source: Exp Physiol. 2024 Apr 21;109(6):939–55. doi: 10.1113/EP091712 (PMC11140181; doi:10.1113/EP091712)
Supplement: Supplementary file 3 — Supplement Table S5A–C. Raw data from sensitivity heatmaps in Figure 4a–c. [file EPH-109-939-s003.xlsx]

## Sheet: S2A resistance
		measured nodes
		SAC'	LPA'	LPAR'	B_AR'	BMP'	BMPR'	IGF1'	IGF1R'	TGFB'	TGFBR'	TNFa'	TNFR1'	integrin'	IRS1'	FAK'	cSrc'	Ca'	CAMK'	PKC'	calcineurin'	GSK3B'	Shc'	Crk'	smad2_3'	smad4'	smad1_5_8'	smad6_7'	STARS'	f_actin'	g_actin'	RhoA'	LIMK1_2'	ROCK'	SRF'	PA'	MAP4K'	MST1_2'	SAV1'	MOB1A_B'	LATS1_2'	NDR1_2'	PI3K'	Akt'	TSC1_2'	mTOR'	Rheb'	ras'	raf'
knocked down nodes	SAC'	-1	-5.5e-08	-3.3e-08	0	0	-3.9e-08	-5.5e-08	-0.0021806	0	0	0	0	0	-0.00351843	-5.8e-08	-7.6e-08	-0.494257	-0.379949	-0.271071	-0.379949	0.0642101	-0.00124487	-0.00124487	-0.00349212	5.5e-08	-7.1e-08	-2.6924e-05	0	-5.9e-08	0	-5.4e-08	-5.2e-08	-8.9e-08	-2.9e-08	5.5e-08	-2.8e-08	0.000169611	5.5e-08	5.5e-08	0.00379537	3.14e-07	-0.00154328	-0.000654577	0.0394018	-0.00193947	-0.00597193	-0.0399442	-0.0366917
	LPA'	0	-0.988746	-0.695328	0	0	4e-09	5e-09	-0.00151598	0	0	0	0	0	-0.00204501	-0.00184401	-0.000879448	-0.109192	-0.061249	-0.224236	-0.061249	0.0454219	-0.0007192	-0.0007192	-0.000578902	-5e-09	8e-09	-0.000202824	0	-0.000635526	0	-0.0185906	-0.00489415	-0.0091615	-0.00387606	-5e-09	3e-09	0.000163677	-5e-09	-5e-09	0.017627	2.4e-07	-0.000814832	-0.000752284	0.0187878	-0.00111546	-0.00226448	-0.00564335	-0.00308973
	LPAR'	0	-1.46e-07	-0.693176	0	0	-1.04e-07	-1.47e-07	-0.001465	0	0	0	0	0	-0.0019591	-0.00177891	-0.000839929	-0.106868	-0.0592636	-0.218488	-0.0592636	0.0439505	-0.000688956	-0.000688956	-0.000546478	1.45e-07	-2.28e-07	-0.000193077	0	-0.000615168	0	-0.0181929	-0.00468824	-0.0088669	-0.00370218	1.45e-07	-7.5e-08	0.000155301	1.45e-07	1.45e-07	0.0170178	1.54e-07	-0.00077753	-0.000718101	0.0179833	-0.00106049	-0.00215103	-0.00544128	-0.00294072
	B_AR'	0	0	0	0	0	0	0	0	0	0	0	0	0	0	0	0	0	0	0	0	0	0	0	0	0	0	0	0	0	0	0	0	0	0	0	0	0	0	0	0	0	0	0	0	0	0	0	0
	BMP'	0	-5e-09	-3e-09	0	-1	-0.692004	-5e-09	-2e-09	0	0	0	0	0	-5e-09	-5e-09	-7e-09	-5e-09	-6e-09	-7e-09	-6e-09	-1e-09	-5e-09	-5e-09	7e-09	5e-09	-0.51215	-4.25e-07	0	-5e-09	0	-5e-09	-5e-09	-8e-09	-3e-09	5e-09	-3e-09	0.000938308	5e-09	5e-09	7.767e-06	1.0038e-05	-8e-09	-0.00128486	0.000561407	-6.4669e-05	-0.000139419	-1e-08	-9e-09
	BMPR'	0	-5e-09	-3e-09	0	0	-0.691989	-5e-09	-2e-09	0	0	0	0	0	-5e-09	-5e-09	-7e-09	-5e-09	-6e-09	-7e-09	-6e-09	-1e-09	-5e-09	-5e-09	7e-09	5e-09	-0.512098	-4.24e-07	0	-5e-09	0	-5e-09	-5e-09	-8e-09	-3e-09	5e-09	-2e-09	0.000937386	5e-09	5e-09	7.755e-06	1.0022e-05	-7e-09	-0.00128389	0.000560869	-6.4585e-05	-0.00013926	-9e-09	-9e-09
	IGF1'	0	-1.4e-08	-8e-09	0	0	-1e-08	-0.988668	-0.527817	0	0	0	0	0	-0.289666	-1.4e-08	-1.8e-08	-1.3e-08	-1.6e-08	-1.7e-08	-1.6e-08	-2e-09	-0.380719	-0.380719	-6.7808e-05	1.4e-08	-1.8e-08	-4.922e-06	0	-1.5e-08	0	-1.4e-08	-1.2e-08	-2.2e-08	-6e-09	1.4e-08	-7e-09	0.0466326	1.4e-08	1.4e-08	0.000218314	0.000175684	-0.350986	-0.149524	0.0295913	-0.00149724	-0.00450878	-0.0637981	-0.0438557
	IGF1R'	0	-1.7e-08	-1.1e-08	0	0	-1.2e-08	-1.7e-08	-0.767047	0	0	0	0	0	-0.429838	-1.8e-08	-2.3e-08	-1.6e-08	-2e-08	-2.2e-08	-2e-08	-2e-09	-0.564973	-0.564973	-0.000128345	1.7e-08	-2.2e-08	-9.056e-06	0	-1.8e-08	0	-1.7e-08	-1.6e-08	-2.7e-08	-8e-09	1.7e-08	-9e-09	0.0747258	1.7e-08	1.7e-08	0.000385053	0.000299789	-0.55354	-0.247222	0.0474525	-0.00248421	-0.00737692	-0.105076	-0.0742548
	TGFB'	0	-5.1e-08	-3.1e-08	0	0	-3.6e-08	-5.1e-08	-2.4e-08	-1	-0.7	0	0	0	-5.3e-08	-5.5e-08	-7.2e-08	-4.8e-08	-5.9e-08	-7.3e-08	-5.9e-08	-7e-09	-5.6e-08	-5.6e-08	-0.17542	5.1e-08	-6.6e-08	-0.000165481	0	-5.5e-08	0	-5.1e-08	-4.9e-08	-8.3e-08	-2.9e-08	5.1e-08	-2.6e-08	-0.00143193	5.1e-08	5.1e-08	0.012871	-7.41e-06	-7.6e-08	0.00370648	-0.000889581	5.6705e-05	0.000152869	-9.1e-08	-7.6e-08
	TGFBR'	0	-9.3e-08	-5.5e-08	0	0	-6.6e-08	-9.4e-08	-4.2e-08	0	-0.7	0	0	0	-1.31e-07	-1.34e-07	-2.5e-07	-1.25e-07	-1.96e-07	-2.83e-07	-1.96e-07	-6e-09	-1.54e-07	-1.54e-07	-0.175398	9.3e-08	-2e-07	-0.000165505	0	-1.07e-07	0	-9.8e-08	-2.52e-07	-2.47e-07	-2.1e-07	9.3e-08	-4.8e-08	-0.00143131	9.3e-08	9.3e-08	0.012865	-7.458e-06	-2.28e-07	0.00370556	-0.000889292	5.6766e-05	0.000152852	-2.57e-07	-3.85e-07
	TNFa'	0	4.5e-08	2.7e-08	0	0	3.2e-08	4.5e-08	2e-08	0	0	-1	-0.7	0	4.8e-08	5.8e-08	8.1e-08	4.4e-08	5.8e-08	9.1e-08	5.8e-08	1.3e-08	5.3e-08	5.3e-08	-0.0215944	-4.4e-08	6e-08	0.00427901	0	4.8e-08	0	4.5e-08	5.7e-08	7.9e-08	5.3e-08	-4.4e-08	-0.537123	-0.00221405	-4.4e-08	-4.4e-08	-0.30812	-0.401358	8.1e-08	0.00572139	0.0872901	-0.00658782	-0.0167126	1.25e-07	1.42e-07
	TNFR1'	0	3e-09	2e-09	0	0	2e-09	3e-09	1e-09	0	0	0	-0.7	0	5e-09	1.2e-08	2e-08	5e-09	9e-09	2.8e-08	9e-09	7e-09	7e-09	7e-09	-0.0215819	-3e-09	7e-09	0.00427793	0	4e-09	0	4e-09	1.5e-08	1.1e-08	2.6e-08	-3e-09	-0.537112	-0.00221369	-3e-09	-3e-09	-0.308108	-0.401326	1.7e-08	0.00572152	0.0872673	-0.00658462	-0.0167063	4.4e-08	6.7e-08
	integrin'	0	5e-09	3e-09	0	0	4e-09	5e-09	2e-09	0	0	0	0	-1	6e-09	-0.185341	-0.151652	5e-09	7e-09	1.2e-08	7e-09	1e-09	6e-09	6e-09	-0.000802888	-5e-09	7e-09	-0.0227462	0	-0.065622	0	-0.0834949	-0.0405093	-0.054611	-0.0364441	-5e-09	3e-09	0.00054855	-5e-09	-5e-09	0.0426905	1.917e-06	1e-08	-0.00164022	0.0608719	-0.00506941	-0.0121295	-0.0213705	-0.0234243
	IRS1'	0	4.6e-08	2.8e-08	0	0	3.3e-08	4.6e-08	2.1e-08	0	0	0	0	0	-0.63862	5.1e-08	6.9e-08	4.4e-08	5.5e-08	7e-08	5.5e-08	6e-09	5.2e-08	5.2e-08	-6.4151e-05	-4.6e-08	6e-08	-7.655e-06	0	4.9e-08	0	4.6e-08	4.6e-08	7.6e-08	2.8e-08	-4.6e-08	2.4e-08	0.0609975	-4.6e-08	-4.6e-08	0.000274534	0.000252853	-0.21314	-0.196615	0.0385235	-0.0020537	-0.00602529	-0.0371626	-0.0288022
	FAK'	0	-1.2e-08	-8e-09	0	0	-9e-09	-1.2e-08	-6e-09	0	0	0	0	0	-1.2e-08	-0.9212	-0.626556	-1.1e-08	-1.3e-08	-1.3e-08	-1.3e-08	-1e-09	-1.3e-08	-1.3e-08	-0.000135013	1.2e-08	-1.6e-08	-8.16e-07	0	-1.3e-08	0	-1.2e-08	-9e-09	-1.9e-08	-3e-09	1.2e-08	-6e-09	-1.819e-06	1.2e-08	1.2e-08	0.00015044	-1.2e-08	-1.6e-08	8.966e-06	0.178882	-0.0115977	-0.031819	-0.0763137	-0.0596499
	cSrc'	0	-8.4e-08	-5.1e-08	0	0	-6e-08	-8.5e-08	-3.9e-08	0	0	0	0	0	-1.21e-07	-1.24e-07	-0.605987	-1.16e-07	-1.84e-07	-2.69e-07	-1.84e-07	-5e-09	-1.43e-07	-1.43e-07	-1.48e-07	8.4e-08	-1.87e-07	-2.58e-07	0	-9.7e-08	0	-9e-08	-2.42e-07	-2.3e-07	-2.06e-07	8.4e-08	-4.3e-08	-1.877e-06	8.4e-08	8.4e-08	6.7e-08	-7.6e-08	-2.13e-07	9.148e-06	0.019952	-0.000934516	-0.00291932	-2.41e-07	-3.67e-07
	Ca'	0	-5.7e-08	-3.5e-08	0	0	-4e-08	-5.7e-08	-0.0028057	0	0	0	0	0	-0.00424816	-6e-08	-8e-08	-0.776737	-0.553122	-0.391566	-0.553122	0.0815697	-0.00149996	-0.00149996	-0.00412693	5.7e-08	-7.3e-08	-2.951e-05	0	-6e-08	0	-5.6e-08	-5.4e-08	-9.2e-08	-3.2e-08	5.7e-08	-2.9e-08	0.000189468	5.7e-08	5.7e-08	0.00450096	3.37e-07	-0.00181334	-0.00075838	0.0468405	-0.00215266	-0.00682714	-0.055219	-0.044823
	CAMK'	0	2.2e-08	1.3e-08	0	0	1.6e-08	2.2e-08	1e-08	0	0	0	0	0	2.3e-08	2.3e-08	3.1e-08	2e-08	-0.515991	3.2e-08	2.5e-08	2e-09	2.4e-08	2.4e-08	2.7e-08	-2.2e-08	2.8e-08	2.9e-08	0	2.3e-08	0	2.2e-08	2.1e-08	3.6e-08	1.2e-08	-2.2e-08	1.1e-08	-1.3118e-05	-2.2e-08	-2.2e-08	-2e-08	-1.1e-08	3.3e-08	5.8661e-05	-8.397e-06	2.02e-07	8.66e-07	4.1e-08	3.7e-08
	PKC'	0	-1.7e-08	-1e-08	0	0	-1.2e-08	-1.7e-08	-0.00401916	0	0	0	0	0	-0.00572324	-1.8e-08	-2.4e-08	-1.6e-08	-2e-08	-0.647403	-2e-08	0.114033	-0.00201561	-0.00201561	-0.000983765	1.7e-08	-2.2e-08	-5.706e-06	0	-1.8e-08	0	-1.7e-08	-1.6e-08	-2.8e-08	-8e-09	1.7e-08	-9e-09	0.000239036	1.7e-08	1.7e-08	0.00109535	3.99e-07	-0.00236592	-0.00103043	0.0415027	-0.00160712	-0.00549431	-0.000310079	-0.000130783
	calcineurin'	0	-1.51e-07	-9.3e-08	0	0	-1.07e-07	-1.52e-07	-7e-08	0	0	0	0	0	-1.69e-07	-1.82e-07	-2.68e-07	-1.56e-07	-2.11e-07	-2.91e-07	-0.515991	-2.5e-08	-1.86e-07	-1.86e-07	-2.04e-07	1.5e-07	-2.23e-07	-2.61e-07	0	-1.64e-07	0	-1.52e-07	-2.14e-07	-2.81e-07	-1.67e-07	1.5e-07	-7.7e-08	1.51e-07	1.5e-07	1.5e-07	4.1e-08	-6.4e-08	-2.67e-07	-1.72e-07	-9.5e-08	8.6e-08	5.9e-08	-3.39e-07	-3.65e-07
	GSK3B'	0	-1e-09	-1e-09	0	0	-1e-09	-1e-09	0.00461025	0	0	0	0	0	0.0108354	-1e-09	-2e-09	-1e-09	-1e-09	-2e-09	-1e-09	-0.16692	0.00394594	0.00394594	1.961e-06	1e-09	-1e-09	1.81e-07	0	-1e-09	0	-1e-09	-1e-09	-2e-09	-1e-09	1e-09	-1e-09	-0.00145971	1e-09	1e-09	-7.164e-06	-6.169e-06	0.00620925	0.00401846	-0.0738575	0.00622631	0.0143174	0.0011772	0.000963416
	Shc'	0	-1e-09	0	0	0	0	-1e-09	0	0	0	0	0	0	-1e-09	-1e-09	-1e-09	-1e-09	-1e-09	-1e-09	-1e-09	0	-0.528473	-1e-09	-3.4511e-05	1e-09	-1e-09	-1.95e-07	0	-1e-09	0	-1e-09	-1e-09	-1e-09	-1e-09	1e-09	0	9.9e-08	1e-09	1e-09	3.8576e-05	0	-1e-09	-3.76e-07	0.000169086	-6.91e-06	-2.3246e-05	-0.0256952	-0.0185299
	Crk'	0	-1e-09	0	0	0	0	-1e-09	0	0	0	0	0	0	-1e-09	-1e-09	-1e-09	-1e-09	-1e-09	-1e-09	-1e-09	0	-1e-09	-0.528473	-3.4511e-05	1e-09	-1e-09	-1.95e-07	0	-1e-09	0	-1e-09	-1e-09	-1e-09	-1e-09	1e-09	0	9.9e-08	1e-09	1e-09	3.8576e-05	0	-1e-09	-3.76e-07	0.000169086	-6.91e-06	-2.3246e-05	-0.0256952	-0.0185299
	smad2_3'	0	-1e-09	-1e-09	0	0	-1e-09	-1e-09	0	0	0	0	0	0	-1e-09	-1e-09	-1e-09	-1e-09	-1e-09	-2e-09	-1e-09	0	-1e-09	-1e-09	-0.84624	1e-09	-1e-09	5.22e-07	0	-1e-09	0	-1e-09	-1e-09	-2e-09	-1e-09	1e-09	0	-0.00466722	1e-09	1e-09	-1.5065e-05	-1.8728e-05	-2e-09	0.0136445	-0.00292371	0.000154587	0.000452141	-2e-09	-2e-09
	smad4'	0	0	0	0	0	0	0	0	0	0	0	0	0	0	0	0	0	0	0	0	0	0	0	0	0	0	0	0	0	0	0	0	0	0	0	0	0	0	0	0	0	0	0	0	0	0	0	0
	smad1_5_8'	0	-3e-09	-2e-09	0	0	-2e-09	-3e-09	-1e-09	0	0	0	0	0	-3e-09	-4e-09	-5e-09	-3e-09	-4e-09	-5e-09	-4e-09	-1e-09	-4e-09	-4e-09	7e-09	3e-09	-0.469359	-3.69e-07	0	-3e-09	0	-3e-09	-3e-09	-5e-09	-2e-09	3e-09	-2e-09	0.000835714	3e-09	3e-09	6.828e-06	8.817e-06	-5e-09	-0.00115255	0.000500356	-5.7122e-05	-0.000123623	-6e-09	-6e-09
	smad6_7'	0	1e-09	0	0	0	1e-09	1e-09	0	0	0	0	0	0	1e-09	1e-09	1e-09	1e-09	1e-09	1e-09	1e-09	0	1e-09	1e-09	0.0114707	-1e-09	1e-09	-0.496515	0	1e-09	0	1e-09	1e-09	1e-09	1e-09	-1e-09	0	4.8314e-05	-1e-09	-1e-09	8e-08	9.6e-08	1e-09	-0.000191208	3.0821e-05	-9.56e-07	-3.602e-06	1e-09	1e-09
	STARS'	0	1.6e-08	1e-08	0	0	1.2e-08	1.6e-08	7e-09	0	0	0	0	0	1.7e-08	-0.0129981	-0.00866957	1.5e-08	1.9e-08	2.3e-08	1.9e-08	2e-09	1.8e-08	1.8e-08	-0.000713807	-1.6e-08	2.1e-08	-0.0227456	-1	-0.0656219	0	-0.0834949	-0.0405092	-0.054611	-0.0364441	-1.6e-08	8e-09	0.000549754	-1.6e-08	-1.6e-08	0.0425959	1.927e-06	2.4e-08	-0.00164597	0.00416945	-0.000265903	-0.000713251	-0.00106828	-0.000853921
	f_actin'	0	-7e-09	-4e-09	0	0	-5e-09	-7e-09	-3e-09	0	0	0	0	0	-6e-09	-5e-09	-5e-09	-6e-09	-6e-09	-4e-09	-6e-09	0	-6e-09	-6e-09	0.00719516	7e-09	-8e-09	-0.283147	0	-0.964031	0	-7e-09	-3e-09	-9e-09	1e-09	7e-09	-3e-09	0.00209238	7e-09	7e-09	0.177159	6.395e-06	-7e-09	-0.00679719	0.00131998	-5.7992e-05	-0.000185645	-1e-09	8e-09
	g_actin'	0	0	0	0	0	0	0	0	0	0	0	0	0	0	0	0	0	0	0	0	0	0	0	0	0	0	0	0	0	0	0	0	0	0	0	0	0	0	0	0	0	0	0	0	0	0	0	0
	RhoA'	0	-8e-09	-5e-09	0	0	-5e-09	-8e-09	-3e-09	0	0	0	0	0	-8e-09	-0.175563	-0.105112	-7e-09	-1e-08	-1.4e-08	-1e-08	-2e-09	-9e-09	-9e-09	-0.0153389	8e-09	-1e-08	-0.0115069	0	-0.0454285	0	-0.952903	-0.456283	-0.650663	-0.435197	8e-09	-4e-09	0.00221234	8e-09	8e-09	0.196859	6.799e-06	-1.3e-08	-0.00716523	0.0442063	-0.00250586	-0.00712486	-0.0124291	-0.00872628
	LIMK1_2'	0	-1.4e-08	-9e-09	0	0	-1e-08	-1.4e-08	-6e-09	0	0	0	0	0	-1.5e-08	-0.00550678	-0.00225248	-1.3e-08	-1.7e-08	-2.2e-08	-1.7e-08	-3e-09	-1.6e-08	-1.6e-08	1.16e-07	1.4e-08	-1.8e-08	-9.357e-06	0	-0.000106736	0	-1.4e-08	-0.39616	-2.3e-08	-0.100868	1.4e-08	-7e-09	8.7e-08	1.4e-08	1.4e-08	1.8123e-05	-5e-09	-2.2e-08	-3.89e-07	0.00101508	-3.0276e-05	-0.000116653	-0.000238193	-9.7348e-05
	ROCK'	0	-1.54e-07	-9.4e-08	0	0	-1.1e-07	-1.55e-07	-7.1e-08	0	0	0	0	0	-1.66e-07	-0.0261715	-0.0121209	-1.52e-07	-1.97e-07	-2.66e-07	-1.97e-07	-3e-08	-1.79e-07	-1.79e-07	-3.79e-07	1.54e-07	-2.12e-07	-1.0774e-05	0	-0.000118493	0	-1.54e-07	-0.441273	-0.63685	-0.41811	1.54e-07	-7.9e-08	2.3e-07	1.54e-07	1.54e-07	2.0676e-05	-6e-08	-2.54e-07	-5.65e-07	0.00537788	-0.000200279	-0.0006928	-0.00131559	-0.000633734
	SRF'	0	-2.9e-08	-1.7e-08	0	0	-2e-08	-7.1e-08	-3.2e-08	0	0	0	0	0	-8.3e-08	-0.0428529	-0.0224712	-2.7e-08	-3.4e-08	-4.5e-08	-3.4e-08	-5e-09	-1.02e-07	-1.02e-07	-2.383e-06	2.8e-08	-3.7e-08	-5.2e-08	0	-3.1e-08	0	-2.8e-08	-3e-08	-4.7e-08	-0.63148	2.8e-08	-1.5e-08	4.2e-08	2.8e-08	2.8e-08	2.635e-06	-1e-08	-1.4e-07	5.5e-08	0.00985145	-0.000479135	-0.00144491	-0.00257652	-0.00160714
	PA'	0	0	0	0	0	0	0	0	0	0	0	0	0	0	0	0	0	0	0	0	0	0	0	0	0	0	0	0	0	0	0	0	0	0	0	0	0	0	0	0	0	0	0	0	0	0	0	0
	MAP4K'	0	-1.48e-07	-9e-08	0	0	-1.05e-07	-1.49e-07	-6.8e-08	0	0	0	0	0	-1.63e-07	-1.74e-07	-2.52e-07	-1.49e-07	-1.99e-07	-2.68e-07	-1.99e-07	-2.8e-08	-1.79e-07	-1.79e-07	-0.00502459	1.48e-07	-2.14e-07	0.00419176	0	-1.6e-07	0	-1.48e-07	-1.93e-07	-2.69e-07	-1.47e-07	1.48e-07	-0.495948	-0.00314023	1.48e-07	1.48e-07	-0.304326	-0.371729	-2.53e-07	0.00962335	0.0213942	-0.00142941	-0.0037923	-3.17e-07	-3.32e-07
	MST1_2'	0	-7e-09	-4e-09	0	0	-5e-09	-7e-09	-3e-09	0	0	0	0	0	-7e-09	-7e-09	-8e-09	-6e-09	-8e-09	-8e-09	-8e-09	-1e-09	-7e-09	-7e-09	-7.751e-06	7e-09	-9e-09	0.000192317	0	-7e-09	0	-7e-09	-6e-09	-1.1e-08	-2e-09	7e-09	-4e-09	-0.106381	7e-09	7e-09	-0.00156019	-0.00233849	-9e-09	0.00312441	-0.00104753	0.000106628	0.000235252	-8e-09	-3e-09
	SAV1'	0	0	0	0	0	0	0	0	0	0	0	0	0	0	0	0	0	0	0	0	0	0	0	0	0	0	0	0	0	0	0	0	0	0	0	0	0	0	0	0	0	0	0	0	0	0	0	0
	MOB1A_B'	0	0	0	0	0	0	0	0	0	0	0	0	0	0	0	0	0	0	0	0	0	0	0	0	0	0	0	0	0	0	0	0	0	0	0	0	0	0	0	0	0	0	0	0	0	0	0	0
	LATS1_2'	0	-6e-09	-4e-09	0	0	-4e-09	-6e-09	-3e-09	0	0	0	0	0	-6e-09	-7e-09	-9e-09	-6e-09	-7e-09	-1e-08	-7e-09	-1e-09	-7e-09	-7e-09	-0.000160522	6e-09	-8e-09	0.00489505	0	-7e-09	0	-6e-09	-6e-09	-1e-08	-4e-09	6e-09	-3e-09	-0.00696901	6e-09	6e-09	-0.447194	-4.5436e-05	-1e-08	0.0165549	-0.00429868	0.000316393	0.000796552	-1.3e-08	-1.2e-08
	NDR1_2'	0	-1.02e-07	-6.1e-08	0	0	-7.3e-08	-1.03e-07	-4.7e-08	0	0	0	0	0	-1.41e-07	-1.44e-07	-2.65e-07	-1.34e-07	-2.08e-07	-2.99e-07	-2.08e-07	-7e-09	-1.65e-07	-1.65e-07	-6.8681e-05	1.02e-07	-2.14e-07	0.00225266	0	-1.17e-07	0	-1.07e-07	-2.64e-07	-2.64e-07	-2.17e-07	1.02e-07	-5.3e-08	-1.8e-07	1.02e-07	1.02e-07	7.5e-08	-0.335007	-2.43e-07	9.99e-07	-2.6e-07	1.17e-07	1e-07	-2.74e-07	-4.02e-07
	PI3K'	0	-2.3e-08	-1.4e-08	0	0	-1.6e-08	-2.3e-08	-1e-08	0	0	0	0	0	-2.3e-08	-2.4e-08	-3.2e-08	-2.1e-08	-2.6e-08	-3.2e-08	-2.6e-08	-3e-09	-2.5e-08	-2.5e-08	1.02e-07	2.2e-08	-2.9e-08	-4.728e-06	0	-2.4e-08	0	-2.2e-08	-2.1e-08	-3.7e-08	-1.2e-08	2.2e-08	-1.2e-08	0.0478436	2.2e-08	2.2e-08	0.000144022	0.000178238	-0.720529	-0.156829	0.0300544	-0.00149766	-0.00453089	-4.1e-08	-3.6e-08
	Akt'	0	-9.4e-08	-5.7e-08	0	0	-6.7e-08	-9.5e-08	-4.3e-08	0	0	0	0	0	-1.09e-07	-1.19e-07	-1.81e-07	-1.02e-07	-1.42e-07	-2e-07	-1.42e-07	-2.1e-08	-1.22e-07	-1.22e-07	1.603e-06	9.4e-08	-1.48e-07	-5.2423e-05	0	-1.03e-07	0	-9.6e-08	-1.53e-07	-1.86e-07	-1.29e-07	9.4e-08	-4.9e-08	0.204958	9.4e-08	9.4e-08	0.0009449	0.00122785	-1.76e-07	-0.822727	0.127683	-0.00812336	-0.0220797	-2.21e-07	-2.53e-07
	TSC1_2'	0	0	0	0	0	0	0	0	0	0	0	0	0	0	0	0	0	0	0	0	0	0	0	0	0	0	0	0	0	0	0	0	0	0	0	0	0	0	0	0	0	0	0	-0.446746	0.0463494	0.0860344	0	0
	mTOR'	0	0	0	0	0	0	0	0	0	0	0	0	0	0	0	0	0	0	0	0	0	0	0	0	0	0	0	0	0	0	0	0	0	0	0	0	0	0	0	0	0	0	0	0	-0.335755	0	0	0
	Rheb'	0	-1.34e-07	-8.2e-08	0	0	-9.6e-08	-1.35e-07	-6.2e-08	0	0	0	0	0	-1.57e-07	-1.69e-07	-2.61e-07	-1.46e-07	-2.05e-07	-2.9e-07	-2.05e-07	-2e-08	-1.76e-07	-1.76e-07	-1.91e-07	1.34e-07	-2.13e-07	-2.63e-07	0	-1.47e-07	0	-1.36e-07	-2.24e-07	-2.68e-07	-1.81e-07	1.34e-07	-6.9e-08	1.39e-07	1.34e-07	1.34e-07	4.7e-08	-6.2e-08	-2.55e-07	-1.68e-07	-8.5e-08	-0.0848822	-0.186193	-3.22e-07	-3.75e-07
	ras'	0	-9e-09	-6e-09	0	0	-7e-09	-1e-08	-4e-09	0	0	0	0	0	-1e-08	-1e-08	-1.3e-08	-9e-09	-1.1e-08	-1.3e-08	-1.1e-08	-2e-09	-1e-08	-1e-08	-0.000668285	9e-09	-1.2e-08	-3.206e-06	0	-1e-08	0	-9e-09	-9e-09	-1.5e-08	-6e-09	9e-09	-5e-09	1.691e-06	9e-09	9e-09	0.000750909	-3e-09	-1.4e-08	-7.049e-06	0.00321682	-0.000113947	-0.000407434	-0.931658	-0.61342
	raf'	0	-9e-09	-5e-09	0	0	-6e-09	-9e-09	-4e-09	0	0	0	0	0	-9e-09	-9e-09	-1.1e-08	-8e-09	-1e-08	-1e-08	-1e-08	-1e-09	-9e-09	-9e-09	-0.000610926	9e-09	-1.1e-08	-2.872e-06	0	-9e-09	0	-9e-09	-7e-09	-1.4e-08	-3e-09	9e-09	-5e-09	1.525e-06	9e-09	9e-09	0.000687087	-4e-09	-1.2e-08	-6.423e-06	0.00293742	-0.000102168	-0.000368225	-1.1e-08	-0.592391
	p38'	0	1.5e-08	9e-09	0	0	1.1e-08	1.5e-08	7e-09	0	0	0	0	0	1.6e-08	1.8e-08	2.6e-08	1.5e-08	1.9e-08	2.8e-08	1.9e-08	3e-09	1.8e-08	1.8e-08	2e-08	-1.5e-08	2e-08	2.5e-08	0	1.6e-08	0	1.5e-08	1.8e-08	2.6e-08	1.4e-08	-1.5e-08	8e-09	-5.6148e-05	-1.5e-08	-1.5e-08	-8.5e-08	-9.6e-08	2.6e-08	0.000236329	-3.5907e-05	9.88e-07	3.954e-06	3.8e-08	4.1e-08
	JNK'	0	4.4e-08	2.7e-08	0	0	3.1e-08	4.4e-08	2e-08	0	0	0	0	0	4.6e-08	5.1e-08	7e-08	4.2e-08	5.4e-08	7.3e-08	5.4e-08	9e-09	5e-08	5e-08	-0.256551	-4.4e-08	5.8e-08	-0.00136252	0	4.7e-08	0	4.4e-08	4.8e-08	7.4e-08	3.5e-08	-4.4e-08	2.3e-08	0.000348598	-4.4e-08	-4.4e-08	0.170946	6.5e-07	7.1e-08	-0.00131674	0.00022232	-6.889e-06	-2.6386e-05	9.7e-08	9.7e-08
	MEK'	0	-1.46e-07	-8.9e-08	0	0	-1.04e-07	-1.47e-07	-6.7e-08	0	0	0	0	0	-1.6e-07	-1.72e-07	-2.46e-07	-1.47e-07	-1.95e-07	-2.63e-07	-1.95e-07	-2.8e-08	-1.74e-07	-1.74e-07	-0.00575752	1.46e-07	-2.08e-07	-3.3511e-05	0	-1.58e-07	0	-1.47e-07	-1.89e-07	-2.62e-07	-1.47e-07	1.46e-07	-7.5e-08	1.4441e-05	1.46e-07	1.46e-07	0.00632716	-3.4e-08	-2.47e-07	-5.1628e-05	0.0269114	-0.00114605	-0.00374032	-3.11e-07	-3.18e-07
	ERK1_2'	0	-5e-09	-3e-09	0	0	-4e-09	-5e-09	-2e-09	0	0	0	0	0	-4e-09	-2e-09	-1e-09	-4e-09	-4e-09	2e-09	-4e-09	1e-09	-4e-09	-4e-09	-4e-09	5e-09	-6e-09	1e-09	0	-5e-09	0	-5e-09	0	-6e-09	6e-09	5e-09	-3e-09	-5.6443e-05	5e-09	5e-09	-8.4e-08	-1.09e-07	-3e-09	0.000235861	0.189517	-0.0106561	-0.0313272	7e-09	1.9e-08
	RSK'	0	0	0	0	0	0	0	0	0	0	0	0	0	0	0	0	0	0	0	0	0	0	0	0	0	0	0	0	0	0	0	0	0	0	0	0	0	0	0	0	0	0	0	0.05656	-0.00251594	-0.00803858	0	0
	HSP70'	0	-1.1e-07	-6.7e-08	0	0	-7.9e-08	-1.11e-07	-5.1e-08	0	0	0	0	0	-1.45e-07	-1.49e-07	-2.61e-07	-1.37e-07	-2.06e-07	-2.92e-07	-2.06e-07	-1.1e-08	-1.67e-07	-1.67e-07	-1.76e-07	1.1e-07	-2.13e-07	-2.55e-07	0	-1.24e-07	0	-1.15e-07	-2.51e-07	-2.64e-07	-2.05e-07	1.1e-07	-5.7e-08	-0.000779367	1.1e-07	1.1e-07	-1.182e-06	-1.579e-06	-2.44e-07	0.0032257	-0.000497963	1.4956e-05	5.6725e-05	-2.8e-07	-3.84e-07
	IKK'	0	-1.81e-07	-1.11e-07	0	0	-1.29e-07	-1.83e-07	-8.3e-08	0	0	0	0	0	-1.84e-07	-2e-07	-2.58e-07	-1.67e-07	-2.06e-07	-2.65e-07	-2.06e-07	-4e-08	-1.96e-07	-1.96e-07	-2.21e-07	1.81e-07	-2.27e-07	-2.82e-07	0	-1.93e-07	0	-1.79e-07	-1.68e-07	-2.87e-07	-1.18e-07	1.81e-07	-9.3e-08	0.00177933	1.81e-07	1.81e-07	2.949e-06	3.449e-06	-2.71e-07	-0.00730243	0.00113557	-3.4628e-05	-0.000130809	-3.49e-07	-3e-07
	HDAC'	0	0	0	0	0	0	0	0	0	0	0	0	0	0	0	0	0	0	0	0	0	0	0	0	0	0	0	0	0	0	0	0	0	0	0	0	0	0	0	0	0	0	0	0	0	0	0	0
	cAMP	0	-3e-09	-2e-09	0	0	-2e-09	-3e-09	-1e-09	0	0	0	0	0	-3e-09	4.3075e-05	2.0971e-05	-3e-09	-3e-09	-4e-09	-3e-09	0	-3e-09	-3e-09	-1.0184e-05	3e-09	-4e-09	0.000637168	0	1.4785e-05	0	0.000417483	0.000116324	0.000213135	9.2375e-05	3e-09	-1e-09	-0.000442468	3e-09	3e-09	-0.0522149	-1.029e-06	-4e-09	0.00159537	-0.0117826	0.0026016	0.00156612	2.287e-06	1.147e-06
	PKA	0	0	0	0	0	0	0	0	0	0	0	0	0	0	0	0	0	0	0	0	0	0	0	-5.704e-06	0	0	0.000272779	0	0	0	0	0	0	0	0	0	-5.0362e-05	0	0	-0.00836611	-8.1e-08	0	0.000215798	-0.0085721	0.0019326	0.00114068	0	0
	AMPK	0	-5e-09	-3e-09	0	0	-3e-09	-5e-09	-2e-09	0	0	0	0	0	-5e-09	3.6834e-05	1.7905e-05	-4e-09	-6e-09	-7e-09	-6e-09	-1e-09	-5e-09	-5e-09	-8.906e-06	5e-09	-6e-09	0.000554469	0	1.2647e-05	0	0.000357541	9.9387e-05	0.000182346	7.889e-05	5e-09	-2e-09	-0.000378889	5e-09	5e-09	-0.0447359	-8.78e-07	-7e-09	0.00136892	-0.0103943	0.00229981	0.00138214	1.948e-06	9.73e-07
	Ga12'	0	-2.6e-08	-1.6e-08	0	0	-1.9e-08	-2.6e-08	-0.00024064	0	0	0	0	0	-0.000294125	-0.00160651	-0.000754754	-0.0978445	-0.0538599	-0.0375179	-0.0538599	0.00744874	-0.000103181	-0.000103181	-0.000287863	2.6e-08	-3.4e-08	-8.7705e-05	0	-0.000556404	0	-0.0165325	-0.00422134	-0.00802178	-0.00332819	2.6e-08	-1.3e-08	3.4179e-05	2.6e-08	2.6e-08	0.00403173	4.3e-08	-0.000111249	-0.000147371	0.00312927	-9.6167e-05	-0.000364909	-0.00485423	-0.00261504
	Gai2'	0	-1.9e-08	-1.1e-08	0	0	-1.3e-08	-1.9e-08	-0.00106001	0	0	0	0	0	-0.00144725	-6.474e-06	-2.253e-06	-1.8e-08	-2.2e-08	-0.151821	-2.2e-08	0.0320999	-0.000509248	-0.000509248	-0.000184506	1.9e-08	-2.4e-08	-8.6426e-05	0	-2.429e-06	0	-9.7344e-05	-1.3586e-05	-3.4838e-05	-9.863e-06	1.9e-08	-1e-08	0.000105158	1.9e-08	1.9e-08	0.0115855	1.38e-07	-0.000579681	-0.000499257	0.0129684	-0.000858388	-0.00155149	-7.3294e-05	-2.8311e-05
	Gas'	0	0	0	0	0	0	0	0	0	0	0	0	0	0	0	0	0	0	0	0	0	0	0	0	0	0	0	0	0	0	0	0	0	0	0	0	0	0	0	0	0	0	0	0	0	0	0	0
	ROS'	0	-3e-09	-2e-09	0	0	-2e-09	-3e-09	-1e-09	0	0	0	0	0	-3e-09	4.3075e-05	2.0971e-05	-3e-09	-3e-09	-4e-09	-3e-09	0	-3e-09	-3e-09	-1.0184e-05	3e-09	-4e-09	0.000637168	0	1.4785e-05	0	0.000417483	0.000116324	0.000213135	9.2375e-05	3e-09	-1e-09	-0.000442468	3e-09	3e-09	-0.0522149	-1.029e-06	-4e-09	0.00159537	-0.0117826	0.0026016	0.00156612	2.287e-06	1.147e-06
	YAP_TAZ'	0	0	0	0	0	0	0	0	0	0	0	0	0	0	0	0	0	0	0	0	0	0	0	-5.704e-06	0	0	0.000272779	0	0	0	0	0	0	0	0	0	-5.0362e-05	0	0	-0.00836611	-8.1e-08	0	0.000215798	-0.0085721	0.0019326	0.00114068	0	0
	myogenin'	0	-5e-09	-3e-09	0	0	-3e-09	-5e-09	-2e-09	0	0	0	0	0	-5e-09	3.6834e-05	1.7905e-05	-4e-09	-6e-09	-7e-09	-6e-09	-1e-09	-5e-09	-5e-09	-8.906e-06	5e-09	-6e-09	0.000554469	0	1.2647e-05	0	0.000357541	9.9387e-05	0.000182346	7.889e-05	5e-09	-2e-09	-0.000378889	5e-09	5e-09	-0.0447359	-8.78e-07	-7e-09	0.00136892	-0.0103943	0.00229981	0.00138214	1.948e-06	9.73e-07
	S6Ks'	0	0	0	0	0	0	0	0	0	0	0	0	0	0	0	0	0	0	0	0	0	0	0	0	0	0	0	0	0	0	0	0	0	0	0	0	0	0	0	0	0	0	0	0	0	0	0	0
	FoxO'	0	1.7e-08	1e-08	0	0	1.2e-08	1.7e-08	8e-09	0	0	0	0	0	1.8e-08	2e-08	2.8e-08	1.6e-08	2.1e-08	3e-08	2.1e-08	4e-09	2e-08	2e-08	0.0122463	-1.7e-08	2.3e-08	-0.53503	0	1.8e-08	0	1.7e-08	1.9e-08	2.9e-08	1.6e-08	-1.7e-08	9e-09	5.2745e-05	-1.7e-08	-1.7e-08	8.6e-08	1.1e-07	2.9e-08	-0.000206638	3.3652e-05	-1.07e-06	-3.973e-06	4.1e-08	4.3e-08
	NFkB'	0	0	0	0	0	0	0	0	0	0	0	0	0	0	0	0	0	0	0	0	0	0	0	0	0	0	0	0	0	0	0	0	0	0	0	0	0	0	0	0	0	0	0	0	0	0	0	0
	CREB'	0	0	0	0	0	0	0	0	0	0	0	0	0	0	0	0	0	0	0	0	0	0	0	0	0	0	0	0	0	0	0	0	0	0	0	0	0	0	0	0	0	0	0	0	0	0	0	0
	AP1'	0	0	0	0	0	0	0	0	0	0	0	0	0	0	0	0	0	0	0	0	0	0	0	0	0	0	0	0	0	0	0	0	0	0	0	0	0	0	0	0	0	0	0	0	0	0	0	0
	TIF_IA'	0	-9e-09	-6e-09	0	0	-7e-09	-9e-09	-4e-09	0	0	0	0	0	-9e-09	-7e-09	-9e-09	-8e-09	-9e-09	-6e-09	-9e-09	0	-9e-09	-9e-09	-5e-09	9e-09	-1.1e-08	-1.72e-07	0	-1e-08	0	-9e-09	-5e-09	-1.3e-08	1e-09	9e-09	-5e-09	0.00333032	9e-09	9e-09	7.01e-06	8.5e-06	-1e-08	-0.0121829	0.00211272	-7.937e-05	-0.000271621	-5e-09	6e-09
	TCF_Elk1'	0	-1.6e-08	-1e-08	0	0	-1.1e-08	-1.6e-08	-7e-09	0	0	0	0	0	-1.6e-08	-1.6e-08	-2e-08	-1.4e-08	-1.8e-08	-1.9e-08	-1.8e-08	-3e-09	-1.7e-08	-1.7e-08	-1.8e-08	1.6e-08	-2e-08	-9e-09	0	-1.7e-08	0	-1.6e-08	-1.3e-08	-2.5e-08	-8e-09	1.6e-08	-8e-09	-0.000457479	1.6e-08	1.6e-08	-6.13e-07	-7.42e-07	-2.1e-08	0.00207274	-0.000293462	7.442e-06	3.0666e-05	-2e-08	-8e-09
	Nrf2'	0	-1.07e-07	-6.4e-08	0	0	-7.6e-08	-1.08e-07	-4.9e-08	0	0	0	0	0	-1.33e-07	-1.39e-07	-2.31e-07	-1.24e-07	-1.81e-07	-2.55e-07	-1.81e-07	-1.5e-08	-1.51e-07	-1.51e-07	-1.61e-07	1.06e-07	-1.89e-07	-2.38e-07	0	-1.19e-07	0	-1.1e-07	-2.1e-07	-2.35e-07	-1.72e-07	1.06e-07	-5.5e-08	1.16e-07	1.06e-07	1.06e-07	5.3e-08	-6.7e-08	-2.19e-07	-1.49e-07	-7.6e-08	8.6e-08	6.2e-08	-2.6e-07	-3.34e-07
	MEF2'	0	0	0	0	0	0	0	0	0	0	0	0	0	0	0	0	0	0	0	0	0	0	0	0	0	0	0	0	0	0	0	0	0	0	0	0	0	0	0	0	0	0	0	0	0	0	0	0
	PGC_1a'	0	-3e-09	-2e-09	0	0	-2e-09	-3e-09	-1e-09	0	0	0	0	0	-3e-09	-3e-09	-4e-09	-3e-09	-3e-09	-4e-09	-3e-09	0	-3e-09	-3e-09	-3e-09	3e-09	-4e-09	-4e-09	0	-3e-09	0	-3e-09	-3e-09	-4e-09	-2e-09	3e-09	-1e-09	3e-09	3e-09	3e-09	0	-1e-09	-4e-09	-2e-09	-1e-09	1e-09	1e-09	-5e-09	-5e-09
	NFAT'	0	0	0	0	0	0	0	0	0	0	0	0	0	0	0	0	0	0	0	0	0	0	0	0	0	0	0	0	0	0	0	0	0	0	0	0	0	0	0	0	0	0	0	0	0	0	0	0
	Cell_Growth'	0	0	0	0	0	0	0	0	0	0	0	0	0	0	0	0	0	0	0	0	0	0	0	0	0	0	0	0	0	0	0	0	0	0	0	0	0	0	0	0	0	0	0	0	0	0	0	0
	Protein_Synthesis'	0	0	0	0	0	0	0	0	0	0	0	0	0	0	0	0	0	0	0	0	0	0	0	0	0	0	0	0	0	0	0	0	0	0	0	0	0	0	0	0	0	0	0	0	0	0	0	0
	Anti_Inflammatory'	0	-8.9e-08	-5.4e-08	0	0	-6.4e-08	-9e-08	-4.1e-08	0	0	0	0	0	-9.3e-08	-9.8e-08	-1.3e-07	-8.4e-08	-1.05e-07	-1.33e-07	-1.05e-07	-1.4e-08	-9.9e-08	-9.9e-08	-1.27e-07	8.9e-08	-1.16e-07	-1.15e-07	0	-9.6e-08	0	-8.9e-08	-8.8e-08	-1.46e-07	-5.6e-08	8.9e-08	-6.2e-08	8.6e-08	8.9e-08	8.9e-08	-1.3e-08	-9e-08	-1.36e-07	-8.1e-08	-3e-09	1.6e-08	9e-09	-1.69e-07	-1.5e-07
	Fiber_Type'	0	0	0	0	0	0	0	0	0	0	0	0	0	0	0	0	0	0	0	0	0	0	0	0	0	0	0	0	0	0	0	0	0	0	0	0	0	0	0	0	0	0	0	0	0	0	0	0
	Antioxidant'	0	0	0	0	0	0	0	0	0	0	0	0	0	0	0	0	0	0	0	0	0	0	0	0	0	0	0	0	0	0	0	0	0	0	0	0	0	0	0	0	0	0	0	0	0	0	0	0
	Angiogenesis'	0	-4e-09	-3e-09	0	0	-3e-09	-4e-09	-2e-09	0	0	0	0	0	-4e-09	-5e-09	-7e-09	-4e-09	-5e-09	-8e-09	-5e-09	-2e-09	-5e-09	-5e-09	-6e-09	4e-09	-6e-09	-6e-09	0	-5e-09	0	-4e-09	-5e-09	-7e-09	-5e-09	4e-09	-2e-09	4e-09	4e-09	4e-09	1e-09	-1e-09	-7e-09	-5e-09	-5e-09	2e-09	2e-09	-1e-08	-9e-09
	Mitochondrial_Biogenesis'	0	0	0	0	0	0	0	0	0	0	0	0	0	0	0	0	0	0	0	0	0	0	0	0	0	0	0	0	0	0	0	0	0	0	0	0	0	0	0	0	0	0	0	0	0	0	0	0
	Oxygen_Transport'	0	0	0	0	0	0	0	0	0	0	0	0	0	0	0	0	0	0	0	0	0	0	0	0	0	0	0	0	0	0	0	0	0	0	0	0	0	0	0	0	0	0	0	0	0	0	0	0
	Differentiation'	0	0	0	0	0	0	0	0	0	0	0	0	0	0	0	0	0	0	0	0	0	0	0	0	0	0	0	0	0	0	0	0	0	0	0	0	0	0	0	0	0	0	0	0	0	0	0	0
	Proliferation'	0	0	0	0	0	0	0	0	0	0	0	0	0	0	0	0	0	0	0	0	0	0	0	0	0	0	0	0	0	0	0	0	0	0	0	0	0	0	0	0	0	0	0	0	0	0	0	0
	Inflammation'	0	0	0	0	0	0	0	0	0	0	0	0	0	0	0	0	0	0	0	0	0	0	0	0	0	0	0	0	0	0	0	0	0	0	0	0	0	0	0	0	0	0	0	0	0	0	0	0
	Protein_Degradation'	0	-1.7e-08	-1e-08	0	0	-1.2e-08	-1.7e-08	-8e-09	0	0	0	0	0	-1.8e-08	-1.8e-08	-2.4e-08	-1.6e-08	-2e-08	-2.4e-08	-2e-08	-2e-09	-1.9e-08	-1.9e-08	-2.1e-08	1.7e-08	-2.2e-08	-2.2e-08	0	-1.8e-08	0	-1.7e-08	-1.6e-08	-2.7e-08	-9e-09	1.7e-08	-9e-09	1.7e-08	1.7e-08	1.7e-08	2e-09	-7e-09	-2.5e-08	-1.5e-08	-7e-09	3e-09	3e-09	-3.1e-08	-2.8e-08
		0	1.6e-08	1e-08	0	0	1.2e-08	1.7e-08	7e-09	0	0	0	0	0	1.9e-08	2.6e-08	3.7e-08	1.7e-08	2.4e-08	4.5e-08	2.4e-08	1.2e-08	2.1e-08	2.1e-08	2.6e-08	-1.6e-08	2.4e-08	3.5e-08	0	1.8e-08	0	1.7e-08	2.8e-08	3.2e-08	3.6e-08	-1.6e-08	8e-09	-1.1e-08	-1.6e-08	-1.6e-08	-5e-09	-6e-09	3.5e-08	2.6e-08	3.3e-08	-2.5e-08	-1.3e-08	6.2e-08	7.7e-08
		0	1e-09	0	0	0	1e-09	1e-09	0	0	0	0	0	0	1e-09	1e-09	1e-09	1e-09	1e-09	1e-09	1e-09	0	1e-09	1e-09	1e-09	-1e-09	1e-09	1e-09	0	1e-09	0	1e-09	1e-09	1e-09	1e-09	-1e-09	0	-1e-09	-1e-09	-1e-09	0	0	1e-09	1e-09	0	0	0	1e-09	1e-09
		0	0	0	0	0	0	0	0	0	0	0	0	0	0	0	0	0	0	0	0	0	0	0	0	0	0	0	0	0	0	0	0	0	0	0	0	0	0	0	0	0	0	0	0	0	0	0	0
[truncated: 40 more columns]

## Sheet: S2B endurance
		measured nodes
		SAC'	LPA'	LPAR'	B_AR'	BMP'	BMPR'	IGF1'	IGF1R'	TGFB'	TGFBR'	TNFa'	TNFR1'	integrin'	IRS1'	FAK'	cSrc'	Ca'	CAMK'	PKC'	calcineurin'	GSK3B'	Shc'	Crk'	smad2_3'	smad4'	smad1_5_8'	smad6_7'	STARS'	f_actin'	g_actin'	RhoA'	LIMK1_2'	ROCK'	SRF'	PA'	MAP4K'	MST1_2'	SAV1'	MOB1A_B'	LATS1_2'	NDR1_2'	PI3K'	Akt'	TSC1_2'	mTOR'	Rheb'	ras'	raf'
knocked down nodes	SAC'	-1	0	0	8e-09	0	0	8e-09	-0.00267675	0	0	-0.171214	-0.137127	0	-0.00402296	5e-09	-2e-09	-0.687874	-0.506752	-0.503813	-0.506752	0.0712691	-0.00141823	-0.00141823	-0.0223236	-8e-09	0	8.1614e-05	0	9e-09	0	8e-09	6e-09	1.2e-08	3e-09	-8e-09	-0.0816798	3.3679e-05	-8e-09	-8e-09	-0.0120484	-0.0377601	-0.000542718	-9.4263e-05	0.0426077	-0.00216662	-0.00705203	-0.0750451	-0.0637856
	LPA'	0	-0.023423	-0.00749704	9e-09	0	0	9e-09	-8.5055e-05	0	0	-0.0014299	-0.00114199	0	-0.000160356	-0.00150798	-0.00114643	-0.00295031	-0.00329676	-0.00858213	-0.00329676	0.00237283	-5.6844e-05	-5.6844e-05	-0.000423503	-9e-09	0	-0.000127644	0	-0.000409803	0	-0.00171977	-0.00143704	-0.00176076	-0.00131648	-9e-09	-0.000717273	1.7073e-05	-9e-09	-9e-09	0.00157959	-0.000329068	-2.3214e-05	-5.507e-05	0.00164246	-0.000137826	-0.000278454	-0.00066235	-0.000549507
	LPAR'	0	2.7e-08	-0.00604329	-3.7e-08	0	0	-3.7e-08	-7.5171e-05	0	0	-0.00126354	-0.00100912	0	-0.000141817	-0.00133213	-0.00101321	-0.00260317	-0.00291146	-0.00757342	-0.00291146	0.00209692	-5.0306e-05	-5.0306e-05	-0.00037431	3.6e-08	0	-0.000112914	0	-0.000361969	0	-0.00151749	-0.00126988	-0.00155506	-0.00116347	3.6e-08	-0.000634084	1.5155e-05	3.6e-08	3.6e-08	0.00139709	-0.00029096	-2.0604e-05	-4.8767e-05	0.00145247	-0.000121976	-0.00024629	-0.00058521	-0.000485757
	B_AR'	0	-2e-09	-1e-09	-0.988668	0	0	2e-09	1e-09	0	0	-2.49e-06	-1.98e-06	0	2e-09	0.0011912	0.000463523	2e-09	3e-09	3e-09	3e-09	0	3e-09	3e-09	2.3815e-05	-2e-09	0	0.00112575	0	0.000414439	0	0.00466068	0.000714526	0.00179503	0.000549262	-2e-09	-1.012e-06	0.0138745	-2e-09	-2e-09	-0.11345	9.2726e-05	-0.177886	-0.0339043	-0.0160937	0.00548172	0.00133125	5.3508e-05	1.8206e-05
	BMP'	0	0	0	0	0	0	0	0	0	0	0	0	0	0	0	0	0	0	0	0	0	0	0	0	0	0	0	0	0	0	0	0	0	0	0	0	0	0	0	0	0	0	0	0	0	0	0	0
	BMPR'	0	0	0	0	0	0	0	0	0	0	0	0	0	0	0	0	0	0	0	0	0	0	0	0	0	0	0	0	0	0	0	0	0	0	0	0	0	0	0	0	0	0	0	0	0	0	0	0
	IGF1'	0	-6e-09	-2e-09	1e-08	0	0	-0.988668	-0.530262	0	0	1.0886e-05	8.647e-06	0	-0.291568	1e-08	3e-09	8e-09	1.3e-08	1.5e-08	1.3e-08	0	-0.38206	-0.38206	-0.00045048	-1e-08	0	-4.443e-06	0	1.1e-08	0	9e-09	8e-09	1.5e-08	5e-09	-1e-08	4.004e-06	0.0258766	-1e-08	-1e-08	0.000331971	0.000155447	-0.11576	-0.0692777	0.0139656	-0.000884592	-0.00257705	-0.103228	-0.0717298
	IGF1R'	0	-4e-09	-1e-09	7e-09	0	0	7e-09	-0.765968	0	0	2.0312e-05	1.6139e-05	0	-0.430823	7e-09	1e-09	6e-09	1e-08	1.1e-08	1e-08	0	-0.564558	-0.564558	-0.000825475	-7e-09	0	-8.584e-06	0	8e-09	0	7e-09	6e-09	1.1e-08	4e-09	-7e-09	7.593e-06	0.0418298	-7e-09	-7e-09	0.000601059	0.000275314	-0.182545	-0.111492	0.0226278	-0.00150673	-0.00428849	-0.169266	-0.12097
	TGFB'	0	0	0	0	0	0	0	0	0	0	0	0	0	0	0	0	0	0	0	0	0	0	0	0	0	0	0	0	0	0	0	0	0	0	0	0	0	0	0	0	0	0	0	0	0	0	0	0
	TGFBR'	0	0	0	0	0	0	0	0	0	0	0	0	0	0	0	0	0	0	0	0	0	0	0	0	0	0	0	0	0	0	0	0	0	0	0	0	0	0	0	0	0	0	0	0	0	0	0	0
	TNFa'	0	-1e-08	-4e-09	1e-08	0	0	1e-08	5e-09	0	0	-0.450177	-0.357263	0	1e-08	1.3e-08	7e-09	7e-09	1.4e-08	1.4e-08	1.4e-08	1e-09	1.1e-08	1.1e-08	-0.0179196	-1e-08	0	0.000802767	0	1.2e-08	0	9e-09	9e-09	1.5e-08	7e-09	-1e-08	-0.245432	-0.000416644	-1e-08	-1e-08	-0.0707286	-0.128267	1.8e-08	0.00120964	0.0162666	-0.00124064	-0.00330774	2.2e-08	1.7e-08
	TNFR1'	0	-1.3e-08	-5e-09	1.5e-08	0	0	1.5e-08	7e-09	0	0	0.00135191	-0.310426	0	1.6e-08	1.8e-08	8e-09	1.2e-08	2e-08	2.2e-08	2e-08	1e-09	1.6e-08	1.6e-08	-0.0156251	-1.5e-08	0	0.000725513	0	1.7e-08	0	1.3e-08	1.4e-08	2.3e-08	9e-09	-1.5e-08	-0.215416	-0.000376243	-1.5e-08	-1.5e-08	-0.0636709	-0.115015	2.6e-08	0.00109819	0.0142439	-0.00108211	-0.00288846	3e-08	2.2e-08
	integrin'	0	0	0	0	0	0	0	0	0	0	0	0	0	0	0	0	0	0	0	0	0	0	0	0	0	0	0	0	0	0	0	0	0	0	0	0	0	0	0	0	0	0	0	0	0	0	0	0
	IRS1'	0	-7e-09	-2e-09	1.1e-08	0	0	1.1e-08	5e-09	0	0	8.517e-06	6.768e-06	0	-0.637229	1.1e-08	3e-09	9e-09	1.5e-08	1.7e-08	1.5e-08	0	1.2e-08	1.2e-08	-0.000399334	-1.1e-08	0	-7.4e-06	0	1.3e-08	0	1e-08	9e-09	1.6e-08	6e-09	-1.1e-08	3.196e-06	0.0418461	-1.1e-08	-1.1e-08	0.000374214	0.000266959	-0.0694417	-0.113889	0.0222435	-0.00145863	-0.00417515	-0.0594909	-0.0460164
	FAK'	0	-1e-09	0	5e-09	0	0	5e-09	2e-09	0	0	5.341e-06	4.243e-06	0	5e-09	-0.701669	-0.471585	4e-09	7e-09	8e-09	7e-09	0	5e-09	5e-09	-0.000201026	-5e-09	0	-4.7e-07	0	6e-09	0	5e-09	4e-09	7e-09	2e-09	-5e-09	1.988e-06	-1.14e-07	-5e-09	-5e-09	0.000105111	7.39e-07	6e-09	5.4e-07	0.0836888	-0.00467462	-0.0145482	-0.0595177	-0.0375936
	cSrc'	0	-1e-09	0	1e-09	0	0	1e-09	0	0	0	-2.2e-07	-1.75e-07	0	1e-09	1e-09	-0.428523	1e-09	1e-09	1e-09	1e-09	0	1e-09	1e-09	-1e-09	-1e-09	0	1e-09	0	1e-09	0	1e-09	1e-09	1e-09	1e-09	-1e-09	-8.4e-08	-1.32e-07	-1e-09	-1e-09	-2e-08	-3.3e-08	1e-09	5.98e-07	0.00658032	-0.000264898	-0.000957747	2e-09	1e-09
	Ca'	0	4e-09	1e-09	-1e-09	0	0	-1e-09	-0.00271088	0	0	-0.173856	-0.139248	0	-0.0040751	-3e-09	-4e-09	-0.693759	-0.513904	-0.510916	-0.513904	0.0721312	-0.00143655	-0.00143655	-0.0226771	1e-09	0	8.235e-05	0	-1e-09	0	-1e-09	-2e-09	-2e-09	-2e-09	1e-09	-0.082905	3.4157e-05	1e-09	1e-09	-0.0121782	-0.0382649	-0.000549463	-9.5719e-05	0.043191	-0.00219088	-0.00714135	-0.0761221	-0.0647374
	CAMK'	0	-4e-09	-1e-09	5e-09	0	0	5e-09	2e-09	0	0	-8.37e-06	-6.667e-06	0	5e-09	6e-09	2e-09	4e-09	-0.471342	8e-09	7e-09	0	5e-09	5e-09	-1.15e-07	-5e-09	0	1.1e-08	0	6e-09	0	5e-09	5e-09	8e-09	3e-09	-5e-09	-3.78e-06	-5.735e-06	-5e-09	-5e-09	-9.88e-07	-1.687e-06	8e-09	2.2288e-05	-2.93e-06	9e-08	3.69e-07	8e-09	4e-09
	PKC'	0	-2e-09	-1e-09	2e-09	0	0	2e-09	-0.00256262	0	0	-0.00257654	-0.00205048	0	-0.00384731	3e-09	2e-09	1e-09	3e-09	-0.474516	3e-09	0.0683707	-0.00135613	-0.00135613	-0.0035195	-2e-09	0	-9.599e-06	0	2e-09	0	2e-09	2e-09	3e-09	1e-09	-2e-09	-0.00107509	0.000112168	-2e-09	-2e-09	0.00152823	-0.000444086	-0.000517561	-0.000418874	0.0242005	-0.00114263	-0.00382667	-0.000358614	-0.000163013
	calcineurin'	0	5e-09	2e-09	0	0	0	0	0	0	0	-0.156808	-0.12557	0	0	-4e-09	-5e-09	1e-09	0	2e-09	-0.471342	-1e-09	-1e-09	-1e-09	-0.0027646	0	0	0.000135505	0	0	0	1e-09	-1e-09	0	-2e-09	0	-0.0746466	-7.063e-05	0	0	-0.0198885	-0.0344402	-3e-09	0.000289088	0.00269293	-0.00011466	-0.00040308	-1.1e-08	-1.7e-08
	GSK3B'	0	-6e-09	-2e-09	1.4e-08	0	0	1.4e-08	0.00601756	0	0	0.00887723	0.00708864	0	0.0126614	1.2e-08	1e-09	1.2e-08	1.9e-08	2.3e-08	1.9e-08	-0.1988	0.00458537	0.00458537	0.000314439	-1.4e-08	0	-1.7879e-05	0	1.6e-08	0	1.3e-08	1.2e-08	2.1e-08	7e-09	-1.4e-08	0.0053969	-0.000973863	-1.4e-08	-1.4e-08	0.00180433	0.0031543	0.00229207	0.00241671	-0.073832	0.0063433	0.0154228	0.00202918	0.00159994
	Shc'	0	-4e-09	-2e-09	8e-09	0	0	8e-09	4e-09	0	0	6.722e-06	5.344e-06	0	8e-09	8e-09	2e-09	7e-09	1.1e-08	1.3e-08	1.1e-08	0	-0.527985	9e-09	-0.000221411	-8e-09	0	-5.81e-07	0	1e-08	0	8e-09	7e-09	1.2e-08	4e-09	-8e-09	2.641e-06	4.1e-08	-8e-09	-8e-09	0.000115469	1.028e-06	1.2e-08	-1.62e-07	0.000221722	-9.323e-06	-3.3335e-05	-0.0413327	-0.029906
	Crk'	0	-4e-09	-2e-09	8e-09	0	0	8e-09	4e-09	0	0	6.722e-06	5.344e-06	0	8e-09	8e-09	2e-09	7e-09	1.1e-08	1.3e-08	1.1e-08	0	9e-09	-0.527985	-0.000221411	-8e-09	0	-5.81e-07	0	1e-08	0	8e-09	7e-09	1.2e-08	4e-09	-8e-09	2.641e-06	4.1e-08	-8e-09	-8e-09	0.000115469	1.028e-06	1.2e-08	-1.62e-07	0.000221722	-9.323e-06	-3.3335e-05	-0.0413327	-0.029906
	smad2_3'	0	0	0	0	0	0	0	0	0	0	9.1e-08	7.2e-08	0	0	0	0	0	0	0	0	0	0	0	-0.671066	0	0	1.53e-07	0	0	0	0	0	0	0	0	4e-08	-0.00183406	0	0	-5.201e-06	-8.267e-06	0	0.00544525	-0.000964984	5.0193e-05	0.000159111	0	0
	smad4'	0	0	0	0	0	0	0	0	0	0	0	0	0	0	0	0	0	0	0	0	0	0	0	0	0	0	0	0	0	0	0	0	0	0	0	0	0	0	0	0	0	0	0	0	0	0	0	0
	smad1_5_8'	0	0	0	0	0	0	0	0	0	0	0	0	0	0	0	0	0	0	0	0	0	0	0	0	0	0	0	0	0	0	0	0	0	0	0	0	0	0	0	0	0	0	0	0	0	0	0	0
	smad6_7'	0	0	0	0	0	0	0	0	0	0	-1e-09	-1e-09	0	0	0	0	0	0	0	0	0	0	0	0.0229948	0	0	-0.473591	0	0	0	0	0	0	0	0	0	5.5056e-05	0	0	9.2e-08	1.46e-07	0	-0.000202868	2.9258e-05	-1.025e-06	-3.933e-06	0	0
	STARS'	0	2e-09	1e-09	-2e-09	0	0	-2e-09	-1e-09	0	0	0.000652458	0.00052046	0	-2e-09	-0.235427	-0.161693	-2e-09	-3e-09	-3e-09	-3e-09	0	-2e-09	-2e-09	-0.016094	2e-09	0	-0.11957	-1	-0.369367	0	-0.396406	-0.186997	-0.267225	-0.177339	2e-09	0.000347093	0.0014726	2e-09	2e-09	0.164281	0.000188911	-4e-09	-0.00418545	0.0360506	-0.0020789	-0.00631054	-0.0207616	-0.0140603
	f_actin'	0	-6e-09	-2e-09	7e-09	0	0	7e-09	3e-09	0	0	-5e-08	-4e-08	0	7e-09	8e-09	4e-09	5e-09	1e-08	1e-08	1e-08	0	8e-09	8e-09	0.0138843	-7e-09	0	-0.262328	0	-0.888007	0	6e-09	6e-09	1.1e-08	5e-09	-7e-09	-2.1e-08	0.00137863	-7e-09	-7e-09	0.154936	5.885e-06	1.2e-08	-0.00408047	0.000725672	-3.7053e-05	-0.000119188	1.3e-08	8e-09
	g_actin'	0	0	0	0	0	0	0	0	0	0	0	0	0	0	0	0	0	0	0	0	0	0	0	0	0	0	0	0	0	0	0	0	0	0	0	0	0	0	0	0	0	0	0	0	0	0	0	0
	RhoA'	0	3e-09	1e-09	0	0	0	0	0	0	0	0.00141452	0.00112828	0	0	-0.56198	-0.386215	1e-09	0	1e-09	0	-1e-09	0	0	-0.0508591	0	0	-0.0335528	0	-0.136876	0	-0.81877	-0.412688	-0.587839	-0.404277	0	0.000749583	0.0014781	0	0	0.18584	0.000398155	-1e-09	-0.00430197	0.0731601	-0.00417418	-0.0128363	-0.0491239	-0.0320933
	LIMK1_2'	0	3e-09	1e-09	-2e-09	0	0	-2e-09	-1e-09	0	0	1e-08	8e-09	0	-3e-09	-0.0208753	-0.00947893	-2e-09	-3e-09	-3e-09	-3e-09	0	-3e-09	-3e-09	5.41e-07	2e-09	0	-3.139e-05	0	-0.000348495	0	-2e-09	-0.342071	-4e-09	-0.0928326	2e-09	3e-09	1.6e-07	2e-09	2e-09	5.3557e-05	3e-09	-4e-09	-7.51e-07	0.00235622	-7.0776e-05	-0.000293288	-0.00111037	-0.000439047
	ROCK'	0	1.7e-08	6e-09	-1.8e-08	0	0	-1.8e-08	-8e-09	0	0	1.24e-07	9.8e-08	0	-1.9e-08	-0.0972204	-0.0504974	-1.4e-08	-2.5e-08	-2.7e-08	-2.5e-08	-1e-09	-2e-08	-2e-08	-5.03e-06	1.8e-08	0	-3.5767e-05	0	-0.000390892	0	-1.6e-08	-0.387813	-0.55648	-0.377731	1.8e-08	3.9e-08	1.97e-07	1.8e-08	1.8e-08	6.3531e-05	2.7e-08	-3.1e-08	-8.59e-07	0.0120299	-0.000452404	-0.00168293	-0.00603697	-0.00280207
	SRF'	0	5e-09	2e-09	-4e-09	0	0	-4.6e-08	-2.1e-08	0	0	9.9e-07	7.87e-07	0	-5.7e-08	-0.164627	-0.0985583	-3e-09	-5e-09	-5e-09	-5e-09	-1e-09	-7.5e-08	-7.5e-08	-3.7284e-05	4e-09	0	-9.4e-08	0	-5e-09	0	-3e-09	-4e-09	-6e-09	-0.5835	4e-09	3.71e-07	1.2e-08	4e-09	4e-09	1.9499e-05	1.43e-07	-4.9e-08	6.2e-08	0.0225693	-0.00110968	-0.00360499	-0.0122983	-0.00728594
	PA'	0	0	0	0	0	0	0	0	0	0	0	0	0	0	0	0	0	0	0	0	0	0	0	0	0	0	0	0	0	0	0	0	0	0	0	0	0	0	0	0	0	0	0	0	0	0	0	0
	MAP4K'	0	-2e-09	-1e-09	6e-09	0	0	6e-09	3e-09	0	0	6.8498e-05	5.4612e-05	0	6e-09	5e-09	1e-09	5e-09	8e-09	9e-09	8e-09	0	6e-09	6e-09	-0.003266	-5e-09	0	0.000683157	0	6e-09	0	5e-09	5e-09	8e-09	3e-09	-5e-09	-0.181251	-0.000407806	-5e-09	-5e-09	-0.0597464	-0.0988184	8e-09	0.00127746	0.00296171	-0.000188513	-0.00054609	5e-09	-2e-09
	MST1_2'	0	-3e-09	-1e-09	6e-09	0	0	6e-09	3e-09	0	0	6.35e-07	5.07e-07	0	6e-09	5e-09	1e-09	5e-09	8e-09	9e-09	8e-09	0	6e-09	6e-09	-1.6944e-05	-6e-09	0	0.000193085	0	7e-09	0	5e-09	5e-09	9e-09	3e-09	-6e-09	3.16e-07	-0.0894292	-6e-09	-6e-09	-0.00165123	-0.00288718	9e-09	0.00212173	-0.00070894	8.8456e-05	0.000192395	6e-09	0
	SAV1'	0	0	0	0	0	0	0	0	0	0	0	0	0	0	0	0	0	0	0	0	0	0	0	0	0	0	0	0	0	0	0	0	0	0	0	0	0	0	0	0	0	0	0	0	0	0	0	0
	MOB1A_B'	0	0	0	0	0	0	0	0	0	0	0	0	0	0	0	0	0	0	0	0	0	0	0	0	0	0	0	0	0	0	0	0	0	0	0	0	0	0	0	0	0	0	0	0	0	0	0	0
	LATS1_2'	0	-3e-09	-1e-09	4e-09	0	0	4e-09	2e-09	0	0	1.071e-06	8.54e-07	0	4e-09	5e-09	2e-09	3e-09	5e-09	6e-09	5e-09	0	4e-09	4e-09	-0.000335066	-4e-09	0	0.00478825	0	5e-09	0	4e-09	4e-09	6e-09	2e-09	-4e-09	5.16e-07	-0.00484449	-4e-09	-4e-09	-0.431426	-4.8836e-05	7e-09	0.0103105	-0.00249581	0.000227613	0.000558264	7e-09	5e-09
	NDR1_2'	0	-2e-09	-1e-09	5e-09	0	0	5e-09	2e-09	0	0	3e-09	3e-09	0	5e-09	4e-09	0	4e-09	6e-09	8e-09	6e-09	0	5e-09	5e-09	-5.5941e-05	-5e-09	0	0.000641722	0	5e-09	0	4e-09	4e-09	7e-09	2e-09	-5e-09	1e-09	-2.11e-07	-5e-09	-5e-09	-7e-09	-0.0906807	7e-09	6.4e-07	-1.06e-07	5e-09	1.6e-08	4e-09	-1e-09
	PI3K'	0	-2e-09	-1e-09	2e-09	0	0	2e-09	1e-09	0	0	-4.317e-06	-3.438e-06	0	2e-09	3e-09	1e-09	2e-09	3e-09	3e-09	3e-09	0	2e-09	2e-09	3.57e-07	-2e-09	0	-6.864e-06	0	3e-09	0	2e-09	2e-09	3e-09	1e-09	-2e-09	-1.911e-06	0.0600846	-2e-09	-2e-09	0.000207791	0.000330462	-0.89538	-0.17644	0.0314766	-0.00189251	-0.00565886	5e-09	4e-09
	Akt'	0	-7e-09	-3e-09	7e-09	0	0	7e-09	3e-09	0	0	-5.2586e-05	-4.1924e-05	0	7e-09	9e-09	5e-09	5e-09	9e-09	1e-08	9e-09	1e-09	8e-09	8e-09	3.042e-06	-7e-09	0	-5.6162e-05	0	8e-09	0	6e-09	7e-09	1.1e-08	5e-09	-7e-09	-2.581e-05	0.230346	-7e-09	-7e-09	0.00110347	0.0017851	1.3e-08	-0.868295	0.120173	-0.0084664	-0.02363	1.6e-08	1.4e-08
	TSC1_2'	0	0	0	0	0	0	0	0	0	0	0	0	0	0	0	0	0	0	0	0	0	0	0	0	0	0	0	0	0	0	0	0	0	0	0	0	0	0	0	0	0	0	0	-0.524792	0.0546597	0.106549	0	0
	mTOR'	0	-3e-09	-1e-09	3e-09	0	0	3e-09	1e-09	0	0	1e-09	1e-09	0	3e-09	4e-09	2e-09	2e-09	4e-09	4e-09	4e-09	0	3e-09	3e-09	5e-09	-3e-09	0	4e-09	0	3e-09	0	3e-09	3e-09	5e-09	2e-09	-3e-09	0	-3e-09	-3e-09	-3e-09	-5e-09	-2e-09	5e-09	4e-09	1e-09	-0.325825	-1e-09	6e-09	5e-09
	Rheb'	0	8e-09	3e-09	-1e-08	0	0	-1e-08	-5e-09	0	0	-5e-09	-4e-09	0	-1.1e-08	-1.2e-08	-5e-09	-8e-09	-1.4e-08	-1.6e-08	-1.4e-08	0	-1.1e-08	-1.1e-08	-1.5e-08	1e-08	0	-1.2e-08	0	-1.2e-08	0	-9e-09	-9e-09	-1.6e-08	-6e-09	1e-08	-1e-09	1.1e-08	1e-08	1e-08	1.6e-08	7e-09	-1.8e-08	-1.2e-08	-4e-09	-0.0786626	-0.171843	-2e-08	-1.4e-08
	ras'	0	-8e-09	-3e-09	1.3e-08	0	0	1.3e-08	6e-09	0	0	7.1117e-05	5.6471e-05	0	1.3e-08	1.3e-08	4e-09	1e-08	1.8e-08	2e-08	1.8e-08	0	1.4e-08	1.4e-08	-0.00260809	-1.3e-08	0	-5.858e-06	0	1.5e-08	0	1.2e-08	1.1e-08	2e-08	7e-09	-1.3e-08	2.6091e-05	5.09e-07	-1.3e-08	-1.3e-08	0.00136057	9.653e-06	2e-08	-1.945e-06	0.00256596	-9.3499e-05	-0.000355443	-0.901559	-0.590018
	raf'	0	0	0	1e-09	0	0	1e-09	0	0	0	6.3672e-05	5.0551e-05	0	1e-09	1e-09	0	1e-09	1e-09	1e-09	1e-09	0	1e-09	1e-09	-0.00236582	-1e-09	0	-5.221e-06	0	1e-09	0	1e-09	1e-09	1e-09	0	-1e-09	2.3156e-05	4.69e-07	-1e-09	-1e-09	0.00123498	8.513e-06	1e-09	-1.777e-06	0.00232528	-8.3246e-05	-0.000318914	1e-09	-0.564069
	p38'	0	-1.2e-08	-4e-09	1.5e-08	0	0	1.5e-08	7e-09	0	0	0.00547557	0.00435949	0	1.6e-08	1.8e-08	7e-09	1.2e-08	2.1e-08	2.3e-08	2.1e-08	1e-09	1.6e-08	1.6e-08	9.5084e-05	-1.5e-08	0	-4.901e-06	0	1.8e-08	0	1.4e-08	1.4e-08	2.3e-08	1e-08	-1.5e-08	0.00255344	-1.5452e-05	-1.5e-08	-1.5e-08	0.000697338	0.00120431	2.5e-08	6.0611e-05	-0.000102669	4.406e-06	1.5371e-05	2.5e-08	1.1e-08
	JNK'	0	-1.3e-08	-5e-09	2e-08	0	0	2e-08	9e-09	0	0	0.00758746	0.00604228	0	2e-08	2.1e-08	7e-09	1.6e-08	2.7e-08	3.1e-08	2.7e-08	0	2.1e-08	2.1e-08	-0.48463	-2e-08	0	-0.00122416	0	2.3e-08	0	1.8e-08	1.8e-08	3e-08	1.2e-08	-2e-08	0.00362393	-0.000159886	-2e-08	-2e-08	0.156028	0.00174216	3.1e-08	0.000479728	-0.000222834	1.0614e-05	3.518e-05	2.7e-08	7e-09
	MEK'	0	-1e-09	0	2e-09	0	0	2e-09	1e-09	0	0	0.000830396	0.000660886	0	2e-09	2e-09	0	2e-09	3e-09	4e-09	3e-09	0	2e-09	2e-09	-0.0213068	-2e-09	0	-6.8099e-05	0	3e-09	0	2e-09	2e-09	3e-09	1e-09	-2e-09	0.000364782	1.899e-06	-2e-09	-2e-09	0.0107499	0.000161288	3e-09	-6.174e-06	0.0204555	-0.0010225	-0.00333911	1e-09	-3e-09
	ERK1_2'	0	-6e-09	-2e-09	7e-09	0	0	7e-09	3e-09	0	0	-2.2712e-05	-1.8092e-05	0	7e-09	8e-09	3e-09	5e-09	9e-09	1e-08	9e-09	0	7e-09	7e-09	-3.32e-07	-7e-09	0	2.4e-08	0	8e-09	0	6e-09	6e-09	1e-08	5e-09	-7e-09	-1.0344e-05	-1.5511e-05	-7e-09	-7e-09	-2.722e-06	-4.666e-06	1.1e-08	5.9743e-05	0.153147	-0.00862445	-0.0272059	1.1e-08	5e-09
	RSK'	0	1e-09	1e-09	-2e-09	0	0	-2e-09	-1e-09	0	0	-1e-09	-1e-09	0	-2e-09	-2e-09	-1e-09	-1e-09	-3e-09	-3e-09	-3e-09	0	-2e-09	-2e-09	-2e-09	2e-09	0	-2e-09	0	-2e-09	0	-2e-09	-2e-09	-3e-09	-1e-09	2e-09	0	2e-09	2e-09	2e-09	3e-09	1e-09	-3e-09	-2e-09	0.0434714	-0.00190508	-0.00662447	-3e-09	-2e-09
	HSP70'	0	-2e-09	-1e-09	7e-09	0	0	7e-09	3e-09	0	0	-0.000535181	-0.000426444	0	7e-09	6e-09	0	6e-09	9e-09	1.1e-08	9e-09	-1e-09	7e-09	7e-09	-1.0223e-05	-7e-09	0	5.6e-07	0	8e-09	0	6e-09	5e-09	1e-08	3e-09	-7e-09	-0.000259753	-0.000350761	-7e-09	-7e-09	-7.3838e-05	-0.00012752	9e-09	0.00125382	-0.000175837	6.684e-06	2.4525e-05	5e-09	-3e-09
	IKK'	0	-5e-09	-2e-09	8e-09	0	0	8e-09	4e-09	0	0	0.000524346	0.000417738	0	8e-09	8e-09	2e-09	6e-09	1.1e-08	1.2e-08	1.1e-08	0	8e-09	8e-09	1.0034e-05	-8e-09	0	-5.38e-07	0	9e-09	0	7e-09	7e-09	1.2e-08	4e-09	-8e-09	0.000253396	0.000336366	-8e-09	-8e-09	7.2017e-05	0.000124438	1.2e-08	-0.00120904	0.000168414	-6.415e-06	-2.3485e-05	1.1e-08	3e-09
	HDAC'	0	0	0	0	0	0	0	0	0	0	0	0	0	0	0	0	0	0	0	0	0	0	0	0	0	0	0	0	0	0	0	0	0	0	0	0	0	0	0	0	0	0	0	0	0	0	0	0
	cAMP'	0	-3e-09	-1e-09	3e-09	0	0	3e-09	1e-09	0	0	-3.505e-06	-2.787e-06	0	3e-09	0.00217016	0.000941193	2e-09	4e-09	4e-09	4e-09	0	3e-09	3e-09	4.6827e-05	-3e-09	0	0.00216069	0	0.00073641	0	0.00760223	0.00140347	0.0031873	0.00111115	-3e-09	-1.436e-06	-0.000810113	-3e-09	-3e-09	-0.200425	-2.652e-06	5e-09	0.00311915	-0.040886	0.0102538	0.00509187	0.000110302	4.347e-05
	AMPK'	0	0	0	0	0	0	0	0	0	0	1e-09	0	0	0	0	0	0	0	0	0	0	0	0	-3.8641e-05	0	0	0.00105722	0	0	0	0	0	0	0	0	0	-0.000107432	0	0	-0.0352613	-1.88e-07	0	0.000495397	-0.0310023	0.00796789	0.00384551	0	0
	PKA'	0	0	0	-1e-09	0	0	-1e-09	0	0	0	-3.019e-06	-2.4e-06	0	-1e-09	0.00192631	0.000828321	-1e-09	-1e-09	-1e-09	-1e-09	0	-1e-09	-1e-09	4.0596e-05	1e-09	0	0.00192561	0	0.000654946	0	0.00682556	0.00123774	0.00283489	0.000978027	1e-09	-1.231e-06	-0.000711296	1e-09	1e-09	-0.176983	-2.289e-06	-1e-09	0.00276115	-0.0367677	0.00926844	0.00457045	9.6981e-05	3.79e-05
	Ga12'	0	0	0	0	0	0	0	-1.8808e-05	0	0	-0.00100587	-0.00080333	0	-2.9199e-05	-0.00111532	-0.000851285	-0.0021941	-0.00245602	-0.00243889	-0.00245602	0.000526612	-1.0287e-05	-1.0287e-05	-0.000222566	0	0	-8.5227e-05	0	-0.000302415	0	-0.00125385	-0.00106584	-0.00129922	-0.000977348	0	-0.000505242	5.872e-06	0	0	0.000525503	-0.000232117	-3.817e-06	-1.6909e-05	0.000473525	-2.3481e-05	-7.7758e-05	-0.000483102	-0.000404862
	Gai2'	0	-1e-09	0	1e-09	0	0	1e-09	-4.459e-05	0	0	-6.0531e-05	-4.8343e-05	0	-9.0496e-05	-8.667e-06	-4.039e-06	1e-09	1e-09	-0.00393438	1e-09	0.00124373	-3.2151e-05	-3.2151e-05	-9.2672e-05	-1e-09	0	-1.0107e-05	0	-2.898e-06	0	-2.5134e-05	-6.01e-06	-1.254e-05	-4.791e-06	-1e-09	-3.0162e-05	6.904e-06	-1e-09	-1e-09	0.00065496	-1.3669e-05	-1.3531e-05	-2.4267e-05	0.000753357	-7.9652e-05	-0.000130299	-1.0637e-05	-5.222e-06
	Gas'	0	0	0	0	0	0	0	0	0	0	-1.04e-06	-8.25e-07	0	0	0.00113008	0.000436016	0	0	0	0	0	0	0	2.2433e-05	0	0	0.00106314	0	0.000393825	0	0.00446975	0.000673372	0.00170583	0.000516656	0	-3.64e-07	-0.000367841	0	0	-0.108151	-8.41e-07	0	0.0015865	-0.0225576	0.00570216	0.00262291	5.0291e-05	1.6962e-05
	ROS'	0	-2.8e-08	-1e-08	1.6e-08	0	0	1.6e-08	7e-09	0	0	0.00924671	0.00736654	0	1.8e-08	3e-08	2.3e-08	1e-08	2.2e-08	2e-08	2.2e-08	5e-09	1.9e-08	1.9e-08	-0.076367	-1.6e-08	0	-0.000358039	0	2e-08	0	1.3e-08	1.8e-08	2.6e-08	1.8e-08	-1.6e-08	0.00456295	0.00192442	-1.6e-08	-1.6e-08	0.0359867	0.00225281	3.5e-08	-0.00706825	0.0667787	-0.00468891	-0.0132289	5.8e-08	6e-08
	YAP_TAZ'	0	-9e-09	-3e-09	7e-09	0	0	7e-09	3e-09	0	0	2e-09	2e-09	0	8e-09	1e-08	6e-09	5e-09	1e-08	1e-08	1e-08	1e-09	8e-09	8e-09	0.0247144	-7e-09	0	-0.514502	0	9e-09	0	6e-09	7e-09	1.1e-08	6e-09	-7e-09	0	6.0527e-05	-7e-09	-7e-09	8.8e-08	1.57e-07	1.3e-08	-0.000220788	3.2163e-05	-1.149e-06	-4.364e-06	1.8e-08	1.5e-08
	myogenin'	0	0	0	0	0	0	0	0	0	0	0	0	0	0	0	0	0	0	0	0	0	0	0	0	0	0	0	0	0	0	0	0	0	0	0	0	0	0	0	0	0	0	0	0	0	0	0	0
	S6Ks'	0	-3e-09	-1e-09	3e-09	0	0	3e-09	1e-09	0	0	1e-09	1e-09	0	3e-09	4e-09	2e-09	2e-09	4e-09	4e-09	4e-09	0	3e-09	3e-09	5e-09	-3e-09	0	4e-09	0	3e-09	0	3e-09	3e-09	5e-09	2e-09	-3e-09	0	-3e-09	-3e-09	-3e-09	-5e-09	-2e-09	5e-09	4e-09	1e-09	-1e-09	-1e-09	6e-09	5e-09
	FoxO'	0	0	0	0	0	0	0	0	0	0	0	0	0	0	0	0	0	0	0	0	0	0	0	0	0	0	0	0	0	0	0	0	0	0	0	0	0	0	0	0	0	0	0	0	0	0	0	0
	NFkB'	0	-2.6e-08	-9e-09	4.9e-08	0	0	4.9e-08	2.3e-08	0	0	0.00710419	0.00566104	0	4.9e-08	4.8e-08	1e-08	4.1e-08	6.6e-08	7.7e-08	6.6e-08	-1e-09	5.1e-08	5.1e-08	0.000154388	-4.9e-08	0	-8.65e-06	0	5.6e-08	0	4.5e-08	4.1e-08	7.3e-08	2.7e-08	-4.9e-08	0.00359064	0.0041407	-4.9e-08	-4.9e-08	0.00106168	0.0018375	6.9e-08	-0.014314	0.00203825	-8.3845e-05	-0.000295911	4.9e-08	-1.2e-08
	CREB'	0	-5e-09	-2e-09	4e-09	0	0	4e-09	2e-09	0	0	-0.000276444	-0.000219967	0	4e-09	6e-09	3e-09	3e-09	5e-09	5e-09	5e-09	1e-09	4e-09	4e-09	-3.913e-06	-4e-09	0	1.98e-07	0	5e-09	0	4e-09	4e-09	6e-09	4e-09	-4e-09	-0.00011972	-0.000173627	-4e-09	-4e-09	-3.0777e-05	-5.3007e-05	7e-09	0.000699215	-8.8619e-05	2.747e-06	1.1095e-05	9e-09	6e-09
	AP1'	0	-1.4e-08	-5e-09	1.5e-08	0	0	1.5e-08	7e-09	0	0	8e-09	6e-09	0	1.5e-08	1.9e-08	9e-09	1.1e-08	2e-08	2.2e-08	2e-08	1e-09	1.6e-08	1.6e-08	2.1e-08	-1.5e-08	0	1.7e-08	0	1.7e-08	0	1.3e-08	1.4e-08	2.3e-08	1e-08	-1.5e-08	2e-09	-1.5e-08	-1.5e-08	-1.5e-08	-2.7e-08	-9e-09	2.5e-08	1.7e-08	1e-08	-4e-09	-5e-09	2.9e-08	1.9e-08
	TIF_IA'	0	0	0	0	0	0	0	0	0	0	0	0	0	0	0	0	0	-1e-09	-1e-09	-1e-09	0	0	0	-1e-09	0	0	0	0	0	0	0	0	-1e-09	0	0	0	0	0	0	1e-09	0	-1e-09	0	0	0	0	-1e-09	-1e-09
	TCF_Elk1'	0	-1e-09	-1e-09	1e-09	0	0	1e-09	1e-09	0	0	1e-09	1e-09	0	2e-09	2e-09	1e-09	1e-09	2e-09	2e-09	2e-09	0	2e-09	2e-09	2e-09	-1e-09	0	2e-09	0	2e-09	0	1e-09	1e-09	2e-09	1e-09	-1e-09	0	-2e-09	-1e-09	-1e-09	-3e-09	-1e-09	3e-09	2e-09	1e-09	-1e-09	0	3e-09	3e-09
	Nrf2'	0	0	0	0	0	0	0	0	0	0	0	0	0	0	0	0	0	0	0	0	0	0	0	0	0	0	0	0	0	0	0	0	0	0	0	0	0	0	0	0	0	0	0	0	0	0	0	0
	MEF2'	0	0	0	0	0	0	0	0	0	0	0	0	0	0	0	0	0	0	0	0	0	0	0	0	0	0	0	0	0	0	0	0	0	0	0	0	0	0	0	0	0	0	0	0	0	0	0	0
	PGC_1a'	0	0	0	0	0	0	0	0	0	0	0	0	0	0	0	0	0	0	0	0	0	0	0	0	0	0	0	0	0	0	0	0	0	0	0	0	0	0	0	0	0	0	0	0	0	0	0	0
	NFAT'	0	3e-09	1e-09	-1e-09	0	0	-1e-09	-1e-09	0	0	-0.279324	-0.223668	0	-1e-09	-3e-09	-2e-09	-1e-09	-2e-09	-1e-09	-2e-09	-1e-09	-2e-09	-2e-09	-0.0074753	1e-09	0	0.00038469	0	-2e-09	0	-1e-09	-2e-09	-2e-09	-2e-09	1e-09	-0.144159	-0.000199995	1e-09	1e-09	-0.0414395	-0.0729386	-3e-09	0.000675184	0.00716807	-0.000430446	-0.00127968	-5e-09	-6e-09
	Cell_Growth'	0	-3e-09	-1e-09	3e-09	0	0	3e-09	1e-09	0	0	1e-09	1e-09	0	3e-09	4e-09	2e-09	2e-09	4e-09	4e-09	4e-09	0	3e-09	3e-09	5e-09	-3e-09	0	4e-09	0	3e-09	0	3e-09	3e-09	5e-09	2e-09	-3e-09	0	-3e-09	-3e-09	-3e-09	-5e-09	-2e-09	5e-09	4e-09	1e-09	-1e-09	-1e-09	6e-09	5e-09
	Protein_Synthesis'	0	0	0	0	0	0	0	0	0	0	0	0	0	0	0	0	0	0	0	0	0	0	0	0	0	0	0	0	0	0	0	0	0	0	0	0	0	0	0	0	0	0	0	0	0	0	0	0
	Anti_Inflammatory'	0	8e-09	3e-09	-8e-09	0	0	-8e-09	-4e-09	0	0	-4e-09	-3e-09	0	-8e-09	-1.1e-08	-6e-09	-6e-09	-1.1e-08	-1.1e-08	-1.1e-08	-1e-09	-9e-09	-9e-09	-1.3e-08	8e-09	0	-1e-08	0	-9e-09	0	-7e-09	-8e-09	-1.2e-08	-6e-09	8e-09	-1e-09	8e-09	8e-09	8e-09	1.5e-08	6e-09	-1.4e-08	-1e-08	-5e-09	3e-09	3e-09	-1.8e-08	-1.4e-08
	Fiber_Type'	0	0	0	0	0	0	0	0	0	0	0	0	0	0	0	0	0	0	0	0	0	0	0	0	0	0	0	0	0	0	0	0	0	0	0	0	0	0	0	0	0	0	0	0	0	0	0	0
	Antioxidant'	0	0	0	0	0	0	0	0	0	0	0	0	0	0	0	0	0	0	0	0	0	0	0	0	0	0	0	0	0	0	0	0	0	0	0	0	0	0	0	0	0	0	0	0	0	0	0	0
	Angiogenesis'	0	0	0	0	0	0	0	0	0	0	0	0	0	0	0	0	0	0	0	0	0	0	0	0	0	0	0	0	0	0	0	0	0	0	0	0	0	0	0	0	0	0	0	0	0	0	0	0
	Mitochondrial_Biogenesis'	0	0	0	0	0	0	0	0	0	0	0	0	0	0	0	0	0	0	0	0	0	0	0	0	0	0	0	0	0	0	0	0	0	0	0	0	0	0	0	0	0	0	0	0	0	0	0	0
	Oxygen_Transport'	0	0	0	0	0	0	0	0	0	0	0	0	0	0	0	0	0	0	0	0	0	0	0	0	0	0	0	0	0	0	0	0	0	0	0	0	0	0	0	0	0	0	0	0	0	0	0	0
	Differentiation'	0	-5e-09	-2e-09	1.4e-08	0	0	1.4e-08	6e-09	0	0	1e-08	8e-09	0	1.4e-08	1.2e-08	1e-09	1.2e-08	1.9e-08	2.2e-08	1.9e-08	-1e-09	1.4e-08	1.4e-08	9e-09	-1.4e-08	0	1.1e-08	0	1.6e-08	0	1.3e-08	1.1e-08	2e-08	6e-09	-1.4e-08	4e-09	-1.4e-08	-1.4e-08	-1.4e-08	-1.7e-08	0	1.9e-08	1.1e-08	7e-09	2e-09	-2e-09	1.2e-08	-6e-09
	Proliferation'	0	-5.9e-08	-2.1e-08	5.4e-08	0	0	5.4e-08	2.5e-08	0	0	2.7e-08	2.1e-08	0	5.8e-08	7.5e-08	4e-08	4.1e-08	7.5e-08	7.9e-08	7.5e-08	6e-09	6.2e-08	6.2e-08	8.8e-08	-5.4e-08	0	7e-08	0	6.5e-08	0	4.9e-08	5.3e-08	8.6e-08	4.3e-08	-5.4e-08	6e-09	-5.4e-08	-5.4e-08	-5.4e-08	-1.1e-07	-4.4e-08	9.9e-08	7.1e-08	4.3e-08	-2.1e-08	-2.1e-08	1.25e-07	9.7e-08
	Inflammation'	0	0	0	0	0	0	0	0	0	0	0	0	0	0	0	0	0	0	0	0	0	0	0	0	0	0	0	0	0	0	0	0	0	0	0	0	0	0	0	0	0	0	0	0	0	0	0	0
	Protein_Degradation'	0	0	0	0	0	0	0	0	0	0	0	0	0	0	0	0	0	0	0	0	0	0	0	0	0	0	0	0	0	0	0	0	0	0	0	0	0	0	0	0	0	0	0	0	0	0	0	0
	cAMP'	0	0	0	0	0	0	0	-1.8808e-05	0	0	-0.00100587	-0.00080333	0	-2.9199e-05	-0.00111532	-0.000851285	-0.0021941	-0.00245602	-0.00243889	-0.00245602	0.000526612	-1.0287e-05	-1.0287e-05	-0.000222566	0	0	-8.5227e-05	0	-0.000302415	0	-0.00125385	-0.00106584	-0.00129922	-0.000977348	0	-0.000505242	5.872e-06	0	0	0.000525503	-0.000232117	-3.817e-06	-1.6909e-05	0.000473525	-2.3481e-05	-7.7758e-05	-0.000483102	-0.000404862
	AMPK'	0	-1e-09	0	1e-09	0	0	1e-09	-4.459e-05	0	0	-6.0531e-05	-4.8343e-05	0	-9.0496e-05	-8.667e-06	-4.039e-06	1e-09	1e-09	-0.00393438	1e-09	0.00124373	-3.2151e-05	-3.2151e-05	-9.2672e-05	-1e-09	0	-1.0107e-05	0	-2.898e-06	0	-2.5134e-05	-6.01e-06	-1.254e-05	-4.791e-06	-1e-09	-3.0162e-05	6.904e-06	-1e-09	-1e-09	0.00065496	-1.3669e-05	-1.3531e-05	-2.4267e-05	0.000753357	-7.9652e-05	-0.000130299	-1.0637e-05	-5.222e-06
	PKA'	0	0	0	0	0	0	0	0	0	0	-1.04e-06	-8.25e-07	0	0	0.00113008	0.000436016	0	0	0	0	0	0	0	2.2433e-05	0	0	0.00106314	0	0.000393825	0	0.00446975	0.000673372	0.00170583	0.000516656	0	-3.64e-07	-0.000367841	0	0	-0.108151	-8.41e-07	0	0.0015865	-0.0225576	0.00570216	0.00262291	5.0291e-05	1.6962e-05
[truncated: 40 more columns]

## Sheet: Sheet3
		measured nodes
		SAC'	LPA'	LPAR'	B_AR'	BMP'	BMPR'	IGF1'	IGF1R'	TGFB'	TGFBR'	TNFa'	TNFR1'	integrin'	IRS1'	FAK'	cSrc'	Ca'	CAMK'	PKC'	calcineurin'	GSK3B'	Shc'	Crk'	smad2_3'	smad4'	smad1_5_8'	smad6_7'	STARS'	f_actin'	g_actin'	RhoA'	LIMK1_2'	ROCK'	SRF'	PA'	MAP4K'	MST1_2'	SAV1'	MOB1A_B'	LATS1_2'	NDR1_2'	PI3K'	Akt'	TSC1_2'	mTOR'	Rheb'	ras'	raf'
knocked down nodes	SAC'	0	-5.5e-08	-3.3e-08	-8e-09	0	-3.9e-08	-6.4e-08	0.000496152	0	0	0.171214	0.137127	0	0.000504531	-6.3e-08	-7.4e-08	0.193617	0.126803	0.232742	0.126803	-0.00705902	0.00017336	0.00017336	0.0188314	6.3e-08	-7.1e-08	-0.000108538	0	-6.8e-08	0	-6.2e-08	-5.8e-08	-1.01e-07	-3.2e-08	6.3e-08	0.0816798	0.000135932	6.3e-08	6.3e-08	0.0158438	0.0377604	-0.00100057	-0.000560314	-0.00320589	0.000227146	0.00108011	0.0351009	0.0270939
	LPA'	0	-0.965323	-0.687831	-9e-09	0	4e-09	-4e-09	-0.00143092	0	0	0.0014299	0.00114199	0	-0.00188465	-0.00033603	0.000266983	-0.106242	-0.0579523	-0.215654	-0.0579523	0.0430491	-0.000662356	-0.000662356	-0.0001554	4e-09	8e-09	-7.518e-05	0	-0.000225723	0	-0.0168708	-0.00345711	-0.00740075	-0.00255957	4e-09	0.000717276	0.000146604	4e-09	4e-09	0.0160475	0.000329309	-0.000791618	-0.000697214	0.0171453	-0.000977633	-0.00198602	-0.004981	-0.00254022
	LPAR'	0	-1.73e-07	-0.687133	3.7e-08	0	-1.04e-07	-1.1e-07	-0.00138983	0	0	0.00126354	0.00100912	0	-0.00181729	-0.00044678	0.000173277	-0.104265	-0.0563521	-0.210915	-0.0563521	0.0418536	-0.00063865	-0.00063865	-0.000172169	1.09e-07	-2.28e-07	-8.0163e-05	0	-0.000253199	0	-0.0166754	-0.00341836	-0.00731184	-0.00253871	1.09e-07	0.000634009	0.000140147	1.09e-07	1.09e-07	0.0156207	0.000291114	-0.000756926	-0.000669335	0.0165308	-0.00093851	-0.00190474	-0.00485607	-0.00245496
	B_AR'	0	2e-09	1e-09	0.988668	0	0	-2e-09	-1e-09	0	0	2.49e-06	1.98e-06	0	-2e-09	-0.0011912	-0.000463523	-2e-09	-3e-09	-3e-09	-3e-09	0	-3e-09	-3e-09	-2.3815e-05	2e-09	0	-0.00112575	0	-0.000414439	0	-0.00466068	-0.000714526	-0.00179503	-0.000549262	2e-09	1.012e-06	-0.0138745	2e-09	2e-09	0.11345	-9.2726e-05	0.177886	0.0339043	0.0160937	-0.00548172	-0.00133125	-5.3508e-05	-1.8206e-05
	BMP'	0	-5e-09	-3e-09	0	-1	-0.692004	-5e-09	-2e-09	0	0	0	0	0	-5e-09	-5e-09	-7e-09	-5e-09	-6e-09	-7e-09	-6e-09	-1e-09	-5e-09	-5e-09	7e-09	5e-09	-0.51215	-4.25e-07	0	-5e-09	0	-5e-09	-5e-09	-8e-09	-3e-09	5e-09	-3e-09	0.000938308	5e-09	5e-09	7.767e-06	1.0038e-05	-8e-09	-0.00128486	0.000561407	-6.4669e-05	-0.000139419	-1e-08	-9e-09
	BMPR'	0	-5e-09	-3e-09	0	0	-0.691989	-5e-09	-2e-09	0	0	0	0	0	-5e-09	-5e-09	-7e-09	-5e-09	-6e-09	-7e-09	-6e-09	-1e-09	-5e-09	-5e-09	7e-09	5e-09	-0.512098	-4.24e-07	0	-5e-09	0	-5e-09	-5e-09	-8e-09	-3e-09	5e-09	-2e-09	0.000937386	5e-09	5e-09	7.755e-06	1.0022e-05	-7e-09	-0.00128389	0.000560869	-6.4585e-05	-0.00013926	-9e-09	-9e-09
	IGF1'	0	-8e-09	-6e-09	-1e-08	0	-1e-08	-5e-09	0.00244498	0	0	-1.0886e-05	-8.647e-06	0	0.00190172	-2.4e-08	-2e-08	-2.1e-08	-2.9e-08	-3.3e-08	-2.9e-08	-2e-09	0.00134041	0.00134041	0.000382673	2.3e-08	-1.8e-08	-4.79e-07	0	-2.6e-08	0	-2.3e-08	-2.1e-08	-3.7e-08	-1.1e-08	2.3e-08	-4.011e-06	0.020756	2.3e-08	2.3e-08	-0.000113657	2.0237e-05	-0.235226	-0.0802458	0.0156257	-0.000612647	-0.00193173	0.0394302	0.0278741
	IGF1R'	0	-1.4e-08	-9e-09	-7e-09	0	-1.2e-08	-2.4e-08	-0.0010791	0	0	-2.0312e-05	-1.6139e-05	0	0.000984802	-2.5e-08	-2.4e-08	-2.2e-08	-2.9e-08	-3.3e-08	-2.9e-08	-2e-09	-0.000415035	-0.000415035	0.00069713	2.4e-08	-2.2e-08	-4.72e-07	0	-2.7e-08	0	-2.4e-08	-2.2e-08	-3.8e-08	-1.2e-08	2.4e-08	-7.602e-06	0.0328961	2.4e-08	2.4e-08	-0.000216007	2.4475e-05	-0.370995	-0.135731	0.0248247	-0.000977482	-0.00308843	0.0641899	0.0467153
	TGFB'	0	-5.1e-08	-3.1e-08	0	0	-3.6e-08	-5.1e-08	-2.4e-08	-1	-0.7	0	0	0	-5.3e-08	-5.5e-08	-7.2e-08	-4.8e-08	-5.9e-08	-7.3e-08	-5.9e-08	-7e-09	-5.6e-08	-5.6e-08	-0.17542	5.1e-08	-6.6e-08	-0.000165481	0	-5.5e-08	0	-5.1e-08	-4.9e-08	-8.3e-08	-2.9e-08	5.1e-08	-2.6e-08	-0.00143193	5.1e-08	5.1e-08	0.012871	-7.41e-06	-7.6e-08	0.00370648	-0.000889581	5.6705e-05	0.000152869	-9.1e-08	-7.6e-08
	TGFBR'	0	-9.3e-08	-5.5e-08	0	0	-6.6e-08	-9.4e-08	-4.2e-08	0	-0.7	0	0	0	-1.31e-07	-1.34e-07	-2.5e-07	-1.25e-07	-1.96e-07	-2.83e-07	-1.96e-07	-6e-09	-1.54e-07	-1.54e-07	-0.175398	9.3e-08	-2e-07	-0.000165505	0	-1.07e-07	0	-9.8e-08	-2.52e-07	-2.47e-07	-2.1e-07	9.3e-08	-4.8e-08	-0.00143131	9.3e-08	9.3e-08	0.012865	-7.458e-06	-2.28e-07	0.00370556	-0.000889292	5.6766e-05	0.000152852	-2.57e-07	-3.85e-07
	TNFa'	0	5.5e-08	3.1e-08	-1e-08	0	3.2e-08	3.5e-08	1.6e-08	0	0	-0.549823	-0.342737	0	3.8e-08	4.5e-08	7.4e-08	3.6e-08	4.5e-08	7.6e-08	4.5e-08	1.2e-08	4.2e-08	4.2e-08	-0.00367476	-3.5e-08	6e-08	0.00347624	0	3.7e-08	0	3.6e-08	4.7e-08	6.3e-08	4.6e-08	-3.5e-08	-0.291691	-0.0017974	-3.5e-08	-3.5e-08	-0.237391	-0.27309	6.3e-08	0.00451175	0.0710235	-0.00534717	-0.0134049	1.03e-07	1.24e-07
	TNFR1'	0	1.7e-08	7e-09	-1.5e-08	0	2e-09	-1.1e-08	-5e-09	0	0	-0.00135191	-0.389574	0	-1e-08	-6e-09	1.1e-08	-7e-09	-1.1e-08	6e-09	-1.1e-08	6e-09	-9e-09	-9e-09	-0.00595684	1.1e-08	7e-09	0.00355242	0	-1.3e-08	0	-1e-08	2e-09	-1.2e-08	1.6e-08	1.1e-08	-0.321696	-0.00183745	1.1e-08	1.1e-08	-0.244437	-0.286311	-9e-09	0.00462334	0.0730234	-0.00550251	-0.0138178	1.4e-08	4.5e-08
	integrin'	0	5e-09	3e-09	0	0	4e-09	5e-09	2e-09	0	0	0	0	-1	6e-09	-0.185341	-0.151652	5e-09	7e-09	1.2e-08	7e-09	1e-09	6e-09	6e-09	-0.000802888	-5e-09	7e-09	-0.0227462	0	-0.065622	0	-0.0834949	-0.0405093	-0.054611	-0.0364441	-5e-09	3e-09	0.00054855	-5e-09	-5e-09	0.0426905	1.917e-06	1e-08	-0.00164022	0.0608719	-0.00506941	-0.0121295	-0.0213705	-0.0234243
	IRS1'	0	5.3e-08	3e-08	-1.1e-08	0	3.3e-08	3.6e-08	1.6e-08	0	0	-8.517e-06	-6.768e-06	0	-0.0013915	3.9e-08	6.6e-08	3.5e-08	4e-08	5.3e-08	4e-08	6e-09	4e-08	4e-08	0.000335183	-3.5e-08	6e-08	-2.55e-07	0	3.7e-08	0	3.6e-08	3.7e-08	6e-08	2.2e-08	-3.5e-08	-3.172e-06	0.0191514	-3.5e-08	-3.5e-08	-9.968e-05	-1.4106e-05	-0.143698	-0.0827259	0.01628	-0.00059507	-0.00185014	0.0223283	0.0172143
	FAK'	0	-1.1e-08	-7e-09	-5e-09	0	-9e-09	-1.7e-08	-8e-09	0	0	-5.341e-06	-4.243e-06	0	-1.7e-08	-0.219531	-0.154971	-1.5e-08	-2e-08	-2.1e-08	-2e-08	-1e-09	-1.8e-08	-1.8e-08	6.6013e-05	1.7e-08	-1.6e-08	-3.46e-07	0	-1.9e-08	0	-1.7e-08	-1.3e-08	-2.6e-08	-5e-09	1.7e-08	-1.994e-06	-1.704e-06	1.7e-08	1.7e-08	4.5329e-05	-7.52e-07	-2.2e-08	8.426e-06	0.0951928	-0.00692313	-0.0172707	-0.016796	-0.0220563
	cSrc'	0	-8.4e-08	-5.1e-08	-1e-09	0	-6e-08	-8.6e-08	-3.9e-08	0	0	2.2e-07	1.75e-07	0	-1.22e-07	-1.25e-07	-0.177463	-1.17e-07	-1.85e-07	-2.7e-07	-1.85e-07	-5e-09	-1.44e-07	-1.44e-07	-1.47e-07	8.5e-08	-1.87e-07	-2.59e-07	0	-9.8e-08	0	-9e-08	-2.43e-07	-2.32e-07	-2.06e-07	8.5e-08	4.1e-08	-1.745e-06	8.5e-08	8.5e-08	8.7e-08	-4.3e-08	-2.14e-07	8.55e-06	0.0133717	-0.000669617	-0.00196158	-2.43e-07	-3.69e-07
	Ca'	0	-6.1e-08	-3.6e-08	1e-09	0	-4e-08	-5.6e-08	-9.4817e-05	0	0	0.173856	0.139248	0	-0.000173055	-5.7e-08	-7.6e-08	-0.0829787	-0.0392181	0.11935	-0.0392181	0.00943846	-6.3411e-05	-6.3411e-05	0.0185501	5.6e-08	-7.3e-08	-0.00011186	0	-5.9e-08	0	-5.6e-08	-5.2e-08	-9e-08	-3e-08	5.6e-08	0.082905	0.000155311	5.6e-08	5.6e-08	0.0166792	0.0382652	-0.00126388	-0.00066266	0.00364956	3.8214e-05	0.000314214	0.0209031	0.0199144
	CAMK'	0	2.6e-08	1.5e-08	-5e-09	0	1.6e-08	1.7e-08	8e-09	0	0	8.37e-06	6.667e-06	0	1.7e-08	1.8e-08	2.9e-08	1.6e-08	-0.0446487	2.4e-08	1.9e-08	2e-09	1.9e-08	1.9e-08	1.42e-07	-1.7e-08	2.8e-08	1.8e-08	0	1.7e-08	0	1.7e-08	1.7e-08	2.8e-08	9e-09	-1.7e-08	3.792e-06	-7.383e-06	-1.7e-08	-1.7e-08	9.68e-07	1.676e-06	2.5e-08	3.6373e-05	-5.467e-06	1.12e-07	4.97e-07	3.3e-08	3.3e-08
	PKC'	0	-1.5e-08	-1e-08	-2e-09	0	-1.2e-08	-1.9e-08	-0.00145654	0	0	0.00257654	0.00205048	0	-0.00187593	-2.1e-08	-2.5e-08	-1.7e-08	-2.2e-08	-0.172887	-2.2e-08	0.0456623	-0.00065948	-0.00065948	0.00253574	1.9e-08	-2.2e-08	3.893e-06	0	-2.1e-08	0	-1.9e-08	-1.8e-08	-3.1e-08	-9e-09	1.9e-08	0.00107508	0.000126869	1.9e-08	1.9e-08	-0.000432873	0.000444486	-0.00184836	-0.000611558	0.0173022	-0.000464495	-0.00166763	4.8535e-05	3.223e-05
	calcineurin'	0	-1.56e-07	-9.4e-08	0	0	-1.07e-07	-1.52e-07	-7e-08	0	0	0.156808	0.12557	0	-1.69e-07	-1.78e-07	-2.63e-07	-1.57e-07	-2.11e-07	-2.93e-07	-0.0446488	-2.4e-08	-1.86e-07	-1.86e-07	0.00276439	1.5e-07	-2.23e-07	-0.000135766	0	-1.64e-07	0	-1.52e-07	-2.13e-07	-2.81e-07	-1.65e-07	1.5e-07	0.0746465	7.0781e-05	1.5e-07	1.5e-07	0.0198886	0.0344401	-2.64e-07	-0.00028926	-0.00269302	0.000114746	0.000403139	-3.28e-07	-3.48e-07
	GSK3B'	0	5e-09	1e-09	-1.4e-08	0	-1e-09	-1.5e-08	-0.00140731	0	0	-0.00887723	-0.00708864	0	-0.00182601	-1.4e-08	-3e-09	-1.3e-08	-2.1e-08	-2.5e-08	-2.1e-08	0.0318801	-0.000639429	-0.000639429	-0.000312478	1.5e-08	-1e-09	1.806e-05	0	-1.7e-08	0	-1.4e-08	-1.3e-08	-2.3e-08	-8e-09	1.5e-08	-0.0053969	-0.000485843	1.5e-08	1.5e-08	-0.0018115	-0.00316047	0.00391718	0.00160174	-2.5469e-05	-0.000116992	-0.00110543	-0.00085198	-0.00063652
	Shc'	0	4e-09	1e-09	-8e-09	0	0	-9e-09	-4e-09	0	0	-6.722e-06	-5.344e-06	0	-9e-09	-9e-09	-3e-09	-8e-09	-1.2e-08	-1.4e-08	-1.2e-08	0	-0.000488596	-1e-08	0.0001869	9e-09	-1e-09	3.86e-07	0	-1e-08	0	-8e-09	-8e-09	-1.4e-08	-5e-09	9e-09	-2.642e-06	5.8e-08	9e-09	9e-09	-7.6893e-05	-1.027e-06	-1.4e-08	-2.14e-07	-5.2637e-05	2.412e-06	1.0089e-05	0.0156374	0.0113761
	Crk'	0	4e-09	1e-09	-8e-09	0	0	-9e-09	-4e-09	0	0	-6.722e-06	-5.344e-06	0	-9e-09	-9e-09	-3e-09	-8e-09	-1.2e-08	-1.4e-08	-1.2e-08	0	-1e-08	-0.000488596	0.0001869	9e-09	-1e-09	3.86e-07	0	-1e-08	0	-8e-09	-8e-09	-1.4e-08	-5e-09	9e-09	-2.642e-06	5.8e-08	9e-09	9e-09	-7.6893e-05	-1.027e-06	-1.4e-08	-2.14e-07	-5.2637e-05	2.413e-06	1.0089e-05	0.0156374	0.0113761
	smad2_3'	0	-1e-09	-1e-09	0	0	-1e-09	-1e-09	0	0	0	-9.1e-08	-7.2e-08	0	-1e-09	-1e-09	-1e-09	-1e-09	-1e-09	-1e-09	-1e-09	0	-1e-09	-1e-09	-0.175174	1e-09	-1e-09	3.69e-07	0	-1e-09	0	-1e-09	-1e-09	-2e-09	-1e-09	1e-09	-4e-08	-0.00283316	1e-09	1e-09	-9.863e-06	-1.0461e-05	-1e-09	0.00819929	-0.00195873	0.000104394	0.000293031	-2e-09	-2e-09
	smad4'	0	0	0	0	0	0	0	0	0	0	0	0	0	0	0	0	0	0	0	0	0	0	0	0	0	0	0	0	0	0	0	0	0	0	0	0	0	0	0	0	0	0	0	0	0	0	0	0
	smad1_5_8'	0	-3e-09	-2e-09	0	0	-2e-09	-3e-09	-1e-09	0	0	0	0	0	-3e-09	-4e-09	-5e-09	-3e-09	-4e-09	-5e-09	-4e-09	-1e-09	-4e-09	-4e-09	7e-09	3e-09	-0.469359	-3.69e-07	0	-3e-09	0	-3e-09	-3e-09	-5e-09	-2e-09	3e-09	-2e-09	0.000835714	3e-09	3e-09	6.828e-06	8.817e-06	-5e-09	-0.00115255	0.000500356	-5.7122e-05	-0.000123623	-6e-09	-6e-09
	smad6_7'	0	1e-09	0	0	0	1e-09	1e-09	0	0	0	1e-09	1e-09	0	1e-09	1e-09	1e-09	1e-09	1e-09	1e-09	1e-09	0	1e-09	1e-09	-0.0115242	-1e-09	1e-09	-0.0229237	0	1e-09	0	1e-09	1e-09	1e-09	0	-1e-09	1e-09	-6.742e-06	-1e-09	-1e-09	-1.2e-08	-5e-08	1e-09	1.1659e-05	1.563e-06	6.9e-08	3.31e-07	1e-09	1e-09
	STARS'	0	1.4e-08	9e-09	2e-09	0	1.2e-08	1.8e-08	8e-09	0	0	-0.000652458	-0.00052046	0	1.9e-08	0.222429	0.153023	1.7e-08	2.2e-08	2.6e-08	2.2e-08	2e-09	2e-08	2e-08	0.0153802	-1.8e-08	2.1e-08	0.0968241	0	0.303745	0	0.312911	0.146488	0.212614	0.140895	-1.8e-08	-0.000347084	-0.000922849	-1.8e-08	-1.8e-08	-0.121685	-0.000186984	2.8e-08	0.00253948	-0.0318811	0.001813	0.00559729	0.0196933	0.0132064
	f_actin'	0	-1e-09	-2e-09	-7e-09	0	-5e-09	-1.4e-08	-6e-09	0	0	5e-08	4e-08	0	-1.4e-08	-1.4e-08	-9e-09	-1.1e-08	-1.6e-08	-1.4e-08	-1.6e-08	0	-1.4e-08	-1.4e-08	-0.00668913	1.4e-08	-8e-09	-0.0208192	0	-0.0760243	0	-1.3e-08	-1e-08	-2e-08	-3e-09	1.4e-08	1.8e-08	0.000713755	1.4e-08	1.4e-08	0.0222229	5.11e-07	-1.8e-08	-0.00271672	0.000594307	-2.0939e-05	-6.6457e-05	-1.4e-08	0
	g_actin'	0	0	0	0	0	0	0	0	0	0	0	0	0	0	0	0	0	0	0	0	0	0	0	0	0	0	0	0	0	0	0	0	0	0	0	0	0	0	0	0	0	0	0	0	0	0	0	0
	RhoA'	0	-1.1e-08	-6e-09	0	0	-5e-09	-8e-09	-4e-09	0	0	-0.00141452	-0.00112828	0	-8e-09	0.386417	0.281103	-8e-09	-1e-08	-1.5e-08	-1e-08	-1e-09	-9e-09	-9e-09	0.0355201	8e-09	-1e-08	0.0220459	0	0.0914475	0	-0.134133	-0.0435942	-0.0628248	-0.0309196	8e-09	-0.000749587	0.000734234	8e-09	8e-09	0.0110196	-0.000391356	-1.1e-08	-0.00286327	-0.0289538	0.00166832	0.00571141	0.0366948	0.0233671
	LIMK1_2'	0	-1.7e-08	-9e-09	2e-09	0	-1e-08	-1.2e-08	-5e-09	0	0	-1e-08	-8e-09	0	-1.2e-08	0.0153685	0.00722645	-1.2e-08	-1.4e-08	-1.9e-08	-1.4e-08	-2e-09	-1.3e-08	-1.3e-08	-4.26e-07	1.2e-08	-1.8e-08	2.2033e-05	0	0.000241758	0	-1.2e-08	-0.0540888	-1.9e-08	-0.00803527	1.2e-08	-1e-08	-7.3e-08	1.2e-08	1.2e-08	-3.5434e-05	-8e-09	-1.8e-08	3.62e-07	-0.00134114	4.05e-05	0.000176635	0.000872173	0.000341699
	ROCK'	0	-1.71e-07	-1e-07	1.8e-08	0	-1.1e-07	-1.38e-07	-6.3e-08	0	0	-1.24e-07	-9.8e-08	0	-1.47e-07	0.0710489	0.0383765	-1.38e-07	-1.73e-07	-2.4e-07	-1.73e-07	-2.9e-08	-1.59e-07	-1.59e-07	4.651e-06	1.36e-07	-2.12e-07	2.4992e-05	0	0.000272399	0	-1.38e-07	-0.0534606	-0.08037	-0.0403786	1.36e-07	-1.19e-07	3.3e-08	1.36e-07	1.36e-07	-4.2855e-05	-8.6e-08	-2.22e-07	2.95e-07	-0.00665201	0.000252125	0.00099013	0.00472138	0.00216834
	SRF'	0	-3.4e-08	-1.9e-08	4e-09	0	-2e-08	-2.5e-08	-1.1e-08	0	0	-9.9e-07	-7.87e-07	0	-2.5e-08	0.121774	0.076087	-2.4e-08	-2.9e-08	-3.9e-08	-2.9e-08	-5e-09	-2.7e-08	-2.7e-08	3.4901e-05	2.5e-08	-3.7e-08	4.2e-08	0	-2.6e-08	0	-2.5e-08	-2.6e-08	-4.1e-08	-0.0479798	2.5e-08	-3.85e-07	3e-08	2.5e-08	2.5e-08	-1.6864e-05	-1.53e-07	-9.1e-08	-7e-09	-0.0127179	0.000630546	0.00216008	0.00972176	0.0056788
	PA'	0	0	0	0	0	0	0	0	0	0	0	0	0	0	0	0	0	0	0	0	0	0	0	0	0	0	0	0	0	0	0	0	0	0	0	0	0	0	0	0	0	0	0	0	0	0	0	0
	MAP4K'	0	-1.46e-07	-8.9e-08	-6e-09	0	-1.05e-07	-1.54e-07	-7e-08	0	0	-6.8498e-05	-5.4612e-05	0	-1.69e-07	-1.79e-07	-2.53e-07	-1.54e-07	-2.07e-07	-2.77e-07	-2.07e-07	-2.8e-08	-1.84e-07	-1.84e-07	-0.00175859	1.53e-07	-2.14e-07	0.00350861	0	-1.67e-07	0	-1.54e-07	-1.98e-07	-2.77e-07	-1.49e-07	1.53e-07	-0.314697	-0.00273243	1.53e-07	1.53e-07	-0.24458	-0.272911	-2.6e-07	0.00834589	0.0184325	-0.0012409	-0.0032462	-3.22e-07	-3.3e-07
	MST1_2'	0	-4e-09	-3e-09	-6e-09	0	-5e-09	-1.3e-08	-6e-09	0	0	-6.35e-07	-5.07e-07	0	-1.3e-08	-1.2e-08	-9e-09	-1.1e-08	-1.6e-08	-1.7e-08	-1.6e-08	-1e-09	-1.3e-08	-1.3e-08	9.193e-06	1.3e-08	-9e-09	-7.68e-07	0	-1.4e-08	0	-1.2e-08	-1.1e-08	-1.9e-08	-5e-09	1.3e-08	-3.19e-07	-0.0169519	1.3e-08	1.3e-08	9.1034e-05	0.000548687	-1.8e-08	0.00100269	-0.000338585	1.8172e-05	4.2857e-05	-1.4e-08	-3e-09
	SAV1'	0	0	0	0	0	0	0	0	0	0	0	0	0	0	0	0	0	0	0	0	0	0	0	0	0	0	0	0	0	0	0	0	0	0	0	0	0	0	0	0	0	0	0	0	0	0	0	0
	MOB1A_B'	0	0	0	0	0	0	0	0	0	0	0	0	0	0	0	0	0	0	0	0	0	0	0	0	0	0	0	0	0	0	0	0	0	0	0	0	0	0	0	0	0	0	0	0	0	0	0	0
	LATS1_2'	0	-3e-09	-3e-09	-4e-09	0	-4e-09	-1e-08	-5e-09	0	0	-1.071e-06	-8.54e-07	0	-1e-08	-1.1e-08	-1.1e-08	-9e-09	-1.3e-08	-1.6e-08	-1.3e-08	-1e-09	-1.1e-08	-1.1e-08	0.000174544	1e-08	-8e-09	0.000106805	0	-1.1e-08	0	-1e-08	-1e-08	-1.6e-08	-6e-09	1e-08	-5.19e-07	-0.00212453	1e-08	1e-08	-0.015767	3.399e-06	-1.6e-08	0.0062444	-0.00180287	8.878e-05	0.000238288	-2e-08	-1.7e-08
	NDR1_2'	0	-1e-07	-6.1e-08	-5e-09	0	-7.3e-08	-1.08e-07	-4.9e-08	0	0	-3e-09	-3e-09	0	-1.46e-07	-1.48e-07	-2.65e-07	-1.38e-07	-2.15e-07	-3.06e-07	-2.15e-07	-7e-09	-1.7e-07	-1.7e-07	-1.274e-05	1.07e-07	-2.14e-07	0.00161093	0	-1.22e-07	0	-1.12e-07	-2.68e-07	-2.71e-07	-2.2e-07	1.07e-07	-5.4e-08	3e-08	1.07e-07	1.07e-07	8.1e-08	-0.244326	-2.49e-07	3.59e-07	-1.53e-07	1.12e-07	8.5e-08	-2.79e-07	-4e-07
	PI3K'	0	-2e-08	-1.3e-08	-2e-09	0	-1.6e-08	-2.5e-08	-1.1e-08	0	0	4.317e-06	3.438e-06	0	-2.6e-08	-2.7e-08	-3.3e-08	-2.3e-08	-2.9e-08	-3.5e-08	-2.9e-08	-3e-09	-2.7e-08	-2.7e-08	-2.54e-07	2.5e-08	-2.9e-08	2.136e-06	0	-2.7e-08	0	-2.4e-08	-2.3e-08	-4e-08	-1.3e-08	2.5e-08	1.9e-06	-0.012241	2.5e-08	2.5e-08	-6.3769e-05	-0.000152225	0.174851	0.0196111	-0.00142224	0.00039485	0.00112797	-4.6e-08	-3.9e-08
	Akt'	0	-8.7e-08	-5.5e-08	-7e-09	0	-6.7e-08	-1.02e-07	-4.6e-08	0	0	5.2586e-05	4.1924e-05	0	-1.17e-07	-1.29e-07	-1.86e-07	-1.07e-07	-1.51e-07	-2.1e-07	-1.51e-07	-2.2e-08	-1.3e-07	-1.3e-07	-1.439e-06	1.01e-07	-1.48e-07	3.739e-06	0	-1.12e-07	0	-1.02e-07	-1.6e-07	-1.97e-07	-1.34e-07	1.01e-07	2.5761e-05	-0.0253875	1.01e-07	1.01e-07	-0.00015857	-0.000557249	-1.89e-07	0.0455677	0.0075102	0.000343034	0.00155029	-2.37e-07	-2.67e-07
	TSC1_2'	0	0	0	0	0	0	0	0	0	0	0	0	0	0	0	0	0	0	0	0	0	0	0	0	0	0	0	0	0	0	0	0	0	0	0	0	0	0	0	0	0	0	0	0.0780468	-0.00831039	-0.0205146	0	0
	mTOR'	0	3e-09	1e-09	-3e-09	0	0	-3e-09	-1e-09	0	0	-1e-09	-1e-09	0	-3e-09	-4e-09	-2e-09	-2e-09	-4e-09	-4e-09	-4e-09	0	-3e-09	-3e-09	-5e-09	3e-09	0	-4e-09	0	-3e-09	0	-3e-09	-3e-09	-5e-09	-2e-09	3e-09	0	3e-09	3e-09	3e-09	5e-09	2e-09	-5e-09	-4e-09	-1e-09	-0.00993027	1e-09	-6e-09	-5e-09
	Rheb'	0	-1.42e-07	-8.5e-08	1e-08	0	-9.6e-08	-1.25e-07	-5.7e-08	0	0	5e-09	4e-09	0	-1.46e-07	-1.57e-07	-2.56e-07	-1.38e-07	-1.91e-07	-2.74e-07	-1.91e-07	-1.9e-08	-1.64e-07	-1.64e-07	-1.76e-07	1.24e-07	-2.13e-07	-2.51e-07	0	-1.35e-07	0	-1.27e-07	-2.14e-07	-2.52e-07	-1.75e-07	1.24e-07	-6.8e-08	1.28e-07	1.24e-07	1.24e-07	3e-08	-6.8e-08	-2.38e-07	-1.57e-07	-8.1e-08	-0.00621956	-0.0143497	-3.02e-07	-3.61e-07
	ras'	0	-1e-09	-3e-09	-1.3e-08	0	-7e-09	-2.2e-08	-1e-08	0	0	-7.1117e-05	-5.6471e-05	0	-2.3e-08	-2.3e-08	-1.7e-08	-1.9e-08	-2.9e-08	-3.3e-08	-2.9e-08	-2e-09	-2.4e-08	-2.4e-08	0.0019398	2.2e-08	-1.2e-08	2.651e-06	0	-2.5e-08	0	-2.1e-08	-2e-08	-3.5e-08	-1.3e-08	2.2e-08	-2.6095e-05	1.182e-06	2.2e-08	2.2e-08	-0.000609664	-9.656e-06	-3.4e-08	-5.103e-06	0.000650853	-2.0447e-05	-5.1991e-05	-0.0300984	-0.0234024
	raf'	0	-9e-09	-5e-09	-1e-09	0	-6e-09	-1e-08	-4e-09	0	0	-6.3672e-05	-5.0551e-05	0	-1e-08	-9e-09	-1.1e-08	-9e-09	-1.1e-08	-1.1e-08	-1.1e-08	-1e-09	-1e-08	-1e-08	0.00175489	1e-08	-1.1e-08	2.349e-06	0	-1e-08	0	-1e-08	-8e-09	-1.5e-08	-3e-09	1e-08	-2.3161e-05	1.056e-06	1e-08	1e-08	-0.000547896	-8.517e-06	-1.3e-08	-4.646e-06	0.000612142	-1.8922e-05	-4.9311e-05	-1.2e-08	-0.0283223
	p38'	0	2.7e-08	1.4e-08	-1.5e-08	0	1.1e-08	0	0	0	0	-0.00547557	-0.00435949	0	1e-09	0	1.9e-08	3e-09	-2e-09	5e-09	-2e-09	3e-09	1e-09	1e-09	-9.5063e-05	0	2e-08	4.926e-06	0	-1e-09	0	1e-09	4e-09	3e-09	4e-09	0	-0.00255343	-4.0695e-05	0	0	-0.000697423	-0.00120441	2e-09	0.000175719	6.6761e-05	-3.418e-06	-1.1417e-05	1.3e-08	3e-08
	JNK'	0	5.7e-08	3.1e-08	-2e-08	0	3.1e-08	2.4e-08	1.1e-08	0	0	-0.00758746	-0.00604228	0	2.6e-08	2.9e-08	6.3e-08	2.6e-08	2.6e-08	4.2e-08	2.6e-08	8e-09	2.9e-08	2.9e-08	0.228078	-2.4e-08	5.8e-08	-0.000138366	0	2.4e-08	0	2.5e-08	3e-08	4.4e-08	2.3e-08	-2.4e-08	-0.00362391	0.000508484	-2.4e-08	-2.4e-08	0.0149185	-0.00174151	4.1e-08	-0.00179646	0.000445154	-1.7503e-05	-6.1566e-05	7e-08	9e-08
	MEK'	0	-1.46e-07	-8.9e-08	-2e-09	0	-1.04e-07	-1.49e-07	-6.8e-08	0	0	-0.000830396	-0.000660886	0	-1.62e-07	-1.74e-07	-2.46e-07	-1.49e-07	-1.98e-07	-2.67e-07	-1.98e-07	-2.8e-08	-1.77e-07	-1.77e-07	0.0155492	1.48e-07	-2.08e-07	3.4587e-05	0	-1.61e-07	0	-1.49e-07	-1.91e-07	-2.65e-07	-1.48e-07	1.48e-07	-0.000364857	1.2542e-05	1.48e-07	1.48e-07	-0.00442273	-0.000161322	-2.5e-07	-4.5454e-05	0.00645595	-0.000123552	-0.000401213	-3.12e-07	-3.16e-07
	ERK1_2'	0	1e-09	-1e-09	-7e-09	0	-4e-09	-1.2e-08	-6e-09	0	0	2.2712e-05	1.8092e-05	0	-1.1e-08	-1.1e-08	-5e-09	-9e-09	-1.3e-08	-8e-09	-1.3e-08	1e-09	-1.1e-08	-1.1e-08	3.28e-07	1.2e-08	-6e-09	-2.3e-08	0	-1.3e-08	0	-1.1e-08	-6e-09	-1.6e-08	1e-09	1.2e-08	1.0341e-05	-4.0931e-05	1.2e-08	1.2e-08	2.638e-06	4.557e-06	-1.3e-08	0.000176118	0.0363699	-0.00203167	-0.00412131	-5e-09	1.4e-08
	RSK'	0	-1e-09	-1e-09	2e-09	0	0	2e-09	1e-09	0	0	1e-09	1e-09	0	2e-09	2e-09	1e-09	1e-09	3e-09	3e-09	3e-09	0	2e-09	2e-09	2e-09	-2e-09	0	2e-09	0	2e-09	0	2e-09	2e-09	3e-09	1e-09	-2e-09	0	-2e-09	-2e-09	-2e-09	-3e-09	-1e-09	3e-09	2e-09	0.0130887	-0.000610862	-0.00141411	3e-09	2e-09
	HSP70'	0	-1.08e-07	-6.6e-08	-7e-09	0	-7.9e-08	-1.18e-07	-5.4e-08	0	0	0.000535181	0.000426444	0	-1.52e-07	-1.54e-07	-2.61e-07	-1.43e-07	-2.15e-07	-3.03e-07	-2.15e-07	-1.1e-08	-1.74e-07	-1.74e-07	1.0047e-05	1.17e-07	-2.13e-07	-8.15e-07	0	-1.32e-07	0	-1.21e-07	-2.56e-07	-2.74e-07	-2.08e-07	1.17e-07	0.000259697	-0.000428606	1.17e-07	1.17e-07	7.2656e-05	0.000125941	-2.53e-07	0.00197188	-0.000322126	8.272e-06	3.22e-05	-2.85e-07	-3.81e-07
	IKK'	0	-1.77e-07	-1.09e-07	-8e-09	0	-1.29e-07	-1.9e-07	-8.7e-08	0	0	-0.000524346	-0.000417738	0	-1.92e-07	-2.08e-07	-2.6e-07	-1.73e-07	-2.17e-07	-2.78e-07	-2.17e-07	-3.9e-08	-2.04e-07	-2.04e-07	-1.0255e-05	1.89e-07	-2.27e-07	2.56e-07	0	-2.02e-07	0	-1.86e-07	-1.75e-07	-2.99e-07	-1.22e-07	1.89e-07	-0.000253489	0.00144296	1.89e-07	1.89e-07	-6.9068e-05	-0.000120989	-2.83e-07	-0.00609339	0.000967158	-2.8214e-05	-0.000107324	-3.6e-07	-3.03e-07
	HDAC'	0	0	0	0	0	0	0	0	0	0	0	0	0	0	0	0	0	0	0	0	0	0	0	0	0	0	0	0	0	0	0	0	0	0	0	0	0	0	0	0	0	0	0	0	0	0	0	0
	Ga12'	0	-2.6e-08	-1.6e-08	0	0	-1.9e-08	-2.7e-08	-0.000221832	0	0	0.00100587	0.00080333	0	-0.000264926	-0.000491189	9.6531e-05	-0.0956504	-0.0514038	-0.035079	-0.0514038	0.00692213	-9.2894e-05	-9.2894e-05	-6.5297e-05	2.6e-08	-3.4e-08	-2.478e-06	0	-0.000253989	0	-0.0152786	-0.0031555	-0.00672257	-0.00235084	2.6e-08	0.000505228	2.8306e-05	2.6e-08	2.6e-08	0.00350622	0.00023216	-0.000107432	-0.000130462	0.00265574	-7.2686e-05	-0.000287151	-0.00437113	-0.00221018
	Gai2'	0	-1.8e-08	-1.1e-08	-1e-09	0	-1.3e-08	-2e-08	-0.00101542	0	0	6.0531e-05	4.8343e-05	0	-0.00135676	2.193e-06	1.786e-06	-1.8e-08	-2.3e-08	-0.147887	-2.3e-08	0.0308562	-0.000477097	-0.000477097	-9.1834e-05	1.9e-08	-2.4e-08	-7.6319e-05	0	4.69e-07	0	-7.221e-05	-7.577e-06	-2.2298e-05	-5.071e-06	1.9e-08	3.0152e-05	9.8254e-05	1.9e-08	1.9e-08	0.0109306	1.3806e-05	-0.00056615	-0.000474989	0.012215	-0.000778736	-0.00142119	-6.2657e-05	-2.3089e-05
	Gas'	0	0	0	0	0	0	0	0	0	0	1.04e-06	8.25e-07	0	0	-0.00113008	-0.000436016	0	0	0	0	0	0	0	-2.2433e-05	0	0	-0.00106314	0	-0.000393825	0	-0.00446975	-0.000673372	-0.00170583	-0.000516656	0	3.64e-07	0.000367841	0	0	0.108151	8.41e-07	0	-0.0015865	0.0225576	-0.00570216	-0.00262291	-5.0291e-05	-1.6962e-05
	cAMP'	0	0	-1e-09	-3e-09	0	-2e-09	-6e-09	-3e-09	0	0	3.505e-06	2.787e-06	0	-6e-09	-0.00212709	-0.000920221	-5e-09	-7e-09	-9e-09	-7e-09	-1e-09	-6e-09	-6e-09	-5.7011e-05	6e-09	-4e-09	-0.00152352	0	-0.000721625	0	-0.00718475	-0.00128714	-0.00297417	-0.00101878	6e-09	1.434e-06	0.000367646	6e-09	6e-09	0.148211	1.623e-06	-9e-09	-0.00152378	0.0291033	-0.00765219	-0.00352576	-0.000108015	-4.2323e-05
	AMPK'	0	0	0	0	0	0	0	0	0	0	-1e-09	0	0	0	0	0	0	0	0	0	0	0	0	3.2938e-05	0	0	-0.000784439	0	0	0	0	0	0	0	0	0	5.707e-05	0	0	0.0268952	1.07e-07	0	-0.000279599	0.0224302	-0.00603529	-0.00270483	0	0
	PKA'	0	-5e-09	-3e-09	1e-09	0	-3e-09	-4e-09	-2e-09	0	0	3.019e-06	2.4e-06	0	-4e-09	-0.00188947	-0.000810416	-4e-09	-5e-09	-6e-09	-5e-09	-1e-09	-4e-09	-4e-09	-4.9503e-05	4e-09	-6e-09	-0.00137114	0	-0.000642299	0	-0.00646802	-0.00113836	-0.00265254	-0.000899137	4e-09	1.228e-06	0.000332408	4e-09	4e-09	0.132247	1.41e-06	-6e-09	-0.00139224	0.0263734	-0.00696863	-0.0031883	-9.5033e-05	-3.6927e-05
	ROS'	0	2.8e-08	1e-08	-1.6e-08	0	0	-1.6e-08	-7e-09	0	0	-0.00924671	-0.00736654	0	-1.8e-08	-3e-08	-2.3e-08	-1e-08	-2.2e-08	-2e-08	-2.2e-08	-5e-09	-1.9e-08	-1.9e-08	0.076367	1.6e-08	0	0.000358039	0	-2e-08	0	-1.3e-08	-1.8e-08	-2.6e-08	-1.8e-08	1.6e-08	-0.00456295	-0.00192442	1.6e-08	1.6e-08	-0.0359867	-0.00225281	-3.5e-08	0.00706825	-0.0667787	0.00468891	0.0132289	-5.8e-08	-6e-08
	YAP_TAZ'	0	2.6e-08	1.3e-08	-7e-09	0	1.2e-08	1e-08	4e-09	0	0	-2e-09	-2e-09	0	1e-08	1e-08	2.2e-08	1.1e-08	1.1e-08	2e-08	1.1e-08	3e-09	1.1e-08	1.1e-08	-0.0124681	-1e-08	2.3e-08	-0.0205284	0	1e-08	0	1.1e-08	1.2e-08	1.8e-08	1e-08	-1e-08	8e-09	-7.782e-06	-1e-08	-1e-08	-2e-09	-4.7e-08	1.5e-08	1.4151e-05	1.489e-06	7.9e-08	3.91e-07	2.3e-08	2.7e-08
	myogenin'	0	0	0	0	0	0	0	0	0	0	0	0	0	0	0	0	0	0	0	0	0	0	0	0	0	0	0	0	0	0	0	0	0	0	0	0	0	0	0	0	0	0	0	0	0	0	0	0
	S6Ks'	0	3e-09	1e-09	-3e-09	0	0	-3e-09	-1e-09	0	0	-1e-09	-1e-09	0	-3e-09	-4e-09	-2e-09	-2e-09	-4e-09	-4e-09	-4e-09	0	-3e-09	-3e-09	-5e-09	3e-09	0	-4e-09	0	-3e-09	0	-3e-09	-3e-09	-5e-09	-2e-09	3e-09	0	3e-09	3e-09	3e-09	5e-09	2e-09	-5e-09	-4e-09	-1e-09	1e-09	1e-09	-6e-09	-5e-09
	FoxO'	0	0	0	0	0	0	0	0	0	0	0	0	0	0	0	0	0	0	0	0	0	0	0	0	0	0	0	0	0	0	0	0	0	0	0	0	0	0	0	0	0	0	0	0	0	0	0	0
	NFkB'	0	1.7e-08	4e-09	-4.9e-08	0	-7e-09	-5.8e-08	-2.7e-08	0	0	-0.00710419	-0.00566104	0	-5.8e-08	-5.6e-08	-1.9e-08	-4.9e-08	-7.6e-08	-8.3e-08	-7.6e-08	1e-09	-6e-08	-6e-08	-0.000154393	5.8e-08	-1.1e-08	8.478e-06	0	-6.6e-08	0	-5.4e-08	-4.7e-08	-8.7e-08	-2.6e-08	5.8e-08	-0.00359065	-0.000810379	5.8e-08	5.8e-08	-0.00105467	-0.001829	-7.9e-08	0.00213108	7.4475e-05	4.475e-06	2.429e-05	-5.3e-08	1.8e-08
	CREB'	0	-1.1e-08	-8e-09	-4e-09	0	-1.1e-08	-2e-08	-9e-09	0	0	0.000276444	0.000219967	0	-2e-08	-2.2e-08	-2.3e-08	-1.7e-08	-2.3e-08	-2.4e-08	-2.3e-08	-4e-09	-2.1e-08	-2.1e-08	3.894e-06	2e-08	-2e-08	-2.07e-07	0	-2.1e-08	0	-1.9e-08	-1.7e-08	-3.1e-08	-1.2e-08	2e-08	0.000119712	-0.000283852	2e-08	2e-08	3.0164e-05	5.2265e-05	-2.8e-08	0.00137353	-0.000204843	4.695e-06	1.9571e-05	-2.9e-08	-1.4e-08
	AP1'	0	-9.3e-08	-5.9e-08	-1.5e-08	0	-7.6e-08	-1.22e-07	-5.5e-08	0	0	-8e-09	-6e-09	0	-1.48e-07	-1.58e-07	-2.39e-07	-1.36e-07	-2.01e-07	-2.77e-07	-2.01e-07	-1.6e-08	-1.67e-07	-1.67e-07	-1.82e-07	1.21e-07	-1.89e-07	-2.55e-07	0	-1.36e-07	0	-1.23e-07	-2.24e-07	-2.58e-07	-1.83e-07	1.21e-07	-5.7e-08	1.31e-07	1.21e-07	1.21e-07	8e-08	-5.8e-08	-2.44e-07	-1.66e-07	-8.6e-08	9e-08	6.7e-08	-2.89e-07	-3.53e-07
	TIF_IA'	0	0	0	0	0	0	0	0	0	0	0	0	0	0	0	0	0	1e-09	1e-09	1e-09	0	0	0	1e-09	0	0	0	0	0	0	0	0	1e-09	0	0	0	0	0	0	-1e-09	0	1e-09	0	0	0	0	1e-09	1e-09
	TCF_Elk1'	0	-1e-09	-1e-09	-1e-09	0	-2e-09	-4e-09	-2e-09	0	0	-1e-09	-1e-09	0	-4e-09	-5e-09	-5e-09	-4e-09	-5e-09	-6e-09	-5e-09	-1e-09	-5e-09	-5e-09	-6e-09	4e-09	-4e-09	-5e-09	0	-5e-09	0	-4e-09	-4e-09	-7e-09	-3e-09	4e-09	-2e-09	4e-09	4e-09	4e-09	3e-09	0	-7e-09	-4e-09	-2e-09	1e-09	1e-09	-8e-09	-7e-09
	Nrf2'	0	0	0	0	0	0	0	0	0	0	0	0	0	0	0	0	0	0	0	0	0	0	0	0	0	0	0	0	0	0	0	0	0	0	0	0	0	0	0	0	0	0	0	0	0	0	0	0
	MEF2'	0	0	0	0	0	0	0	0	0	0	0	0	0	0	0	0	0	0	0	0	0	0	0	0	0	0	0	0	0	0	0	0	0	0	0	0	0	0	0	0	0	0	0	0	0	0	0	0
	PGC_1a'	0	0	0	0	0	0	0	0	0	0	0	0	0	0	0	0	0	0	0	0	0	0	0	0	0	0	0	0	0	0	0	0	0	0	0	0	0	0	0	0	0	0	0	0	0	0	0	0
	NFAT'	0	-9.2e-08	-5.5e-08	1e-09	0	-6.4e-08	-8.9e-08	-4.1e-08	0	0	0.279324	0.223668	0	-9.1e-08	-9.5e-08	-1.28e-07	-8.3e-08	-1.03e-07	-1.31e-07	-1.03e-07	-1.4e-08	-9.7e-08	-9.7e-08	0.00747518	8.8e-08	-1.16e-07	-0.000384806	0	-9.4e-08	0	-8.8e-08	-8.7e-08	-1.44e-07	-5.5e-08	8.8e-08	0.144159	0.000200082	8.8e-08	8.8e-08	0.0414395	0.0729385	-1.33e-07	-0.000675266	-0.00716808	0.000430461	0.00127969	-1.64e-07	-1.44e-07
	Cell_Growth'	0	3e-09	1e-09	-3e-09	0	0	-3e-09	-1e-09	0	0	-1e-09	-1e-09	0	-3e-09	-4e-09	-2e-09	-2e-09	-4e-09	-4e-09	-4e-09	0	-3e-09	-3e-09	-5e-09	3e-09	0	-4e-09	0	-3e-09	0	-3e-09	-3e-09	-5e-09	-2e-09	3e-09	0	3e-09	3e-09	3e-09	5e-09	2e-09	-5e-09	-4e-09	-1e-09	1e-09	1e-09	-6e-09	-5e-09
	Protein_Synthesis'	0	0	0	0	0	0	0	0	0	0	0	0	0	0	0	0	0	0	0	0	0	0	0	0	0	0	0	0	0	0	0	0	0	0	0	0	0	0	0	0	0	0	0	0	0	0	0	0
	Anti_Inflammatory'	0	-1.3e-08	-6e-09	8e-09	0	-3e-09	3e-09	2e-09	0	0	4e-09	3e-09	0	4e-09	5e-09	-1e-09	2e-09	5e-09	4e-09	5e-09	-1e-09	4e-09	4e-09	7e-09	-3e-09	-6e-09	4e-09	0	5e-09	0	3e-09	3e-09	5e-09	1e-09	-3e-09	-1e-09	-4e-09	-3e-09	-3e-09	-1.5e-08	-7e-09	7e-09	5e-09	0	-1e-09	-1e-09	8e-09	5e-09
	Fiber_Type'	0	0	0	0	0	0	0	0	0	0	0	0	0	0	0	0	0	0	0	0	0	0	0	0	0	0	0	0	0	0	0	0	0	0	0	0	0	0	0	0	0	0	0	0	0	0	0	0
	Antioxidant'	0	0	0	0	0	0	0	0	0	0	0	0	0	0	0	0	0	0	0	0	0	0	0	0	0	0	0	0	0	0	0	0	0	0	0	0	0	0	0	0	0	0	0	0	0	0	0	0
	Angiogenesis'	0	0	0	0	0	0	0	0	0	0	0	0	0	0	0	0	0	0	0	0	0	0	0	0	0	0	0	0	0	0	0	0	0	0	0	0	0	0	0	0	0	0	0	0	0	0	0	0
	Mitochondrial_Biogenesis'	0	0	0	0	0	0	0	0	0	0	0	0	0	0	0	0	0	0	0	0	0	0	0	0	0	0	0	0	0	0	0	0	0	0	0	0	0	0	0	0	0	0	0	0	0	0	0	0
	Oxygen_Transport'	0	0	0	0	0	0	0	0	0	0	0	0	0	0	0	0	0	0	0	0	0	0	0	0	0	0	0	0	0	0	0	0	0	0	0	0	0	0	0	0	0	0	0	0	0	0	0	0
	Differentiation'	0	-1.1e-08	-8e-09	-1.4e-08	0	-1.2e-08	-3.1e-08	-1.4e-08	0	0	-1e-08	-8e-09	0	-3.1e-08	-3e-08	-2.5e-08	-2.7e-08	-3.8e-08	-4.6e-08	-3.8e-08	-1e-09	-3.3e-08	-3.3e-08	-3e-08	3e-08	-2.2e-08	-3.3e-08	0	-3.4e-08	0	-3e-08	-2.7e-08	-4.8e-08	-1.6e-08	3e-08	-1.3e-08	3.1e-08	3e-08	3e-08	2e-08	-7e-09	-4.4e-08	-2.6e-08	-1.4e-08	1e-09	6e-09	-4.3e-08	-2.2e-08
	Proliferation'	0	7.6e-08	3.1e-08	-5.4e-08	0	1.2e-08	-3.8e-08	-1.8e-08	0	0	-2.7e-08	-2.1e-08	0	-3.9e-08	-4.9e-08	-3e-09	-2.4e-08	-5.1e-08	-3.3e-08	-5.1e-08	5e-09	-4e-08	-4e-08	-6.3e-08	3.8e-08	2.4e-08	-3.4e-08	0	-4.7e-08	0	-3.2e-08	-2.5e-08	-5.4e-08	-7e-09	3.8e-08	2e-09	4.3e-08	3.8e-08	3.8e-08	1.05e-07	3.8e-08	-6.3e-08	-4.4e-08	-1e-08	-4e-09	8e-09	-6.2e-08	-2e-08
	Inflammation'	0	1e-09	0	0	0	1e-09	1e-09	0	0	0	0	0	0	1e-09	1e-09	1e-09	1e-09	1e-09	1e-09	1e-09	0	1e-09	1e-09	1e-09	-1e-09	1e-09	1e-09	0	1e-09	0	1e-09	1e-09	1e-09	1e-09	-1e-09	0	-1e-09	-1e-09	-1e-09	0	0	1e-09	1e-09	0	0	0	1e-09	1e-09
	Protein_Degradation'	0	0	0	0	0	0	0	0	0	0	0	0	0	0	0	0	0	0	0	0	0	0	0	0	0	0	0	0	0	0	0	0	0	0	0	0	0	0	0	0	0	0	0	0	0	0	0	0
[truncated: 40 more columns]
